# Supplementary material for: Recovering true FRET efficiencies from smFRET investigations requires triplet state mitigation
Source: Nat Methods. 2024 Jun 14;21(7):1222–30. doi: 10.1038/s41592-024-02293-8 (PMC11239528; doi:10.1038/s41592-024-02293-8)
Supplement: Supplementary file 4 — Statistical Source Data. [file 41592_2024_2293_MOESM4_ESM.xlsx]

## Sheet: Panel a (left)
Distance (nm)	FRET efficiency
1	1
2	1
3	1
4	1
5	1
6	1
7	1
8	0.99999
9	0.99998
10	0.99997
11	0.99995
12	0.99991
13	0.99985
14	0.99977
15	0.99965
16	0.99949
17	0.99926
18	0.99896
19	0.99856
20	0.99804
21	0.99738
22	0.99654
23	0.99549
24	0.99418
25	0.99258
26	0.99063
27	0.98828
28	0.98546
29	0.98212
30	0.97817
31	0.97355
32	0.96818
33	0.96197
34	0.95485
35	0.94673
36	0.93753
37	0.92718
38	0.91561
39	0.90276
40	0.88859
41	0.87306
42	0.85615
43	0.83787
44	0.81825
45	0.79733
46	0.77519
47	0.75191
48	0.7276
49	0.7024
50	0.67646
51	0.64993
52	0.62298
53	0.59579
54	0.56851
55	0.54133
56	0.51439
57	0.48785
58	0.46183
59	0.43646
60	0.41184
61	0.38804
62	0.36514
63	0.34319
64	0.32222
65	0.30224
66	0.28328
67	0.26533
68	0.24836
69	0.23237
70	0.21733
71	0.2032
72	0.18995
73	0.17755
74	0.16594
75	0.15509
76	0.14496
77	0.1355
78	0.12669
79	0.11847
80	0.11081
81	0.10368
82	0.09703
83	0.09085
84	0.08508
85	0.07972
86	0.07472
87	0.07006
88	0.06572
89	0.06168
90	0.05791
91	0.0544
92	0.05112
93	0.04807
94	0.04521
95	0.04255
96	0.04006
97	0.03774
98	0.03557
99	0.03354
100	0.03164
101	0.02986
102	0.02819
103	0.02663
104	0.02517
105	0.0238
106	0.02251
107	0.0213
108	0.02017
109	0.01911
110	0.01811
111	0.01717
112	0.01628
113	0.01545
114	0.01467
115	0.01393
116	0.01323
117	0.01258
118	0.01196
119	0.01137
120	0.01082
121	0.0103
122	0.00981
123	0.00935
124	0.00891
125	0.00849
126	0.0081
127	0.00773
128	0.00737
129	0.00704
130	0.00672

## Sheet: Panel a (right)
Time (s)	FRET efficiency	Fit
0	0.64034	0.35801
0.001	0.59655	0.64699
0.002	0.64218	0.64699
0.003	0.66446	0.64699
0.004	0.63206	0.64699
0.005	0.6044	0.64699
0.006	0.64304	0.64699
0.007	0.66247	0.64699
0.008	0.46594	0.35801
0.009	0.33403	0.35801
0.01	0.3813	0.35801
0.011	0.39831	0.35801
0.012	0.32679	0.35801
0.013	0.3084	0.35801
0.014	0.30518	0.35801
0.015	0.32213	0.35801
0.016	0.32949	0.35801
0.017	0.28037	0.35801
0.018	0.39833	0.35801
0.019	0.6253	0.64699
0.02	0.53198	0.64699
0.021	0.35573	0.35801
0.022	0.34676	0.35801
0.023	0.43205	0.35801
0.024	0.70327	0.64699
0.025	0.60345	0.64699
0.026	0.33614	0.35801
0.027	0.66544	0.64699
0.028	0.65377	0.64699
0.029	0.6815	0.64699
0.03	0.67242	0.64699
0.031	0.63386	0.64699
0.032	0.72266	0.64699
0.033	0.63725	0.64699
0.034	0.66156	0.64699
0.035	0.54611	0.64699
0.036	0.30789	0.35801
0.037	0.31993	0.35801
0.038	0.37068	0.35801
0.039	0.24579	0.35801
0.04	0.3414	0.35801
0.041	0.33777	0.35801
0.042	0.34566	0.35801
0.043	0.34376	0.35801
0.044	0.33289	0.35801
0.045	0.53357	0.35801
0.046	0.38105	0.35801
0.047	0.36372	0.35801
0.048	0.3348	0.35801
0.049	0.33021	0.35801
0.05	0.36194	0.35801
0.051	0.66487	0.64699
0.052	0.61693	0.64699
0.053	0.70521	0.64699
0.054	0.72526	0.64699
0.055	0.6722	0.64699
0.056	0.69843	0.64699
0.057	0.61823	0.64699
0.058	0.35157	0.35801
0.059	0.34476	0.35801
0.06	0.29335	0.35801
0.061	0.5987	0.64699
0.062	0.71626	0.64699
0.063	0.41557	0.35801
0.064	0.3508	0.35801
0.065	0.48063	0.35801
0.066	0.57642	0.64699
0.067	0.35301	0.35801
0.068	0.35099	0.35801
0.069	0.32278	0.35801
0.07	0.37144	0.35801
0.071	0.32602	0.35801
0.072	0.29436	0.35801
0.073	0.2849	0.35801
0.074	0.34416	0.35801
0.075	0.35957	0.35801
0.076	0.44162	0.35801
0.077	0.34388	0.35801
0.078	0.46958	0.35801
0.079	0.70055	0.64699
0.08	0.72833	0.64699
0.081	0.68596	0.64699
0.082	0.67391	0.64699
0.083	0.42085	0.35801
0.084	0.33374	0.35801
0.085	0.29925	0.35801
0.086	0.57313	0.64699
0.087	0.66469	0.64699
0.088	0.3077	0.35801
0.089	0.66443	0.64699
0.09	0.73287	0.64699
0.091	0.55446	0.64699
0.092	0.3468	0.35801
0.093	0.31338	0.35801
0.094	0.37688	0.35801
0.095	0.31086	0.35801
0.096	0.33883	0.35801
0.097	0.39618	0.35801
0.098	0.30207	0.35801
0.099	0.28759	0.35801
0.1	0.32525	0.35801
0.101	0.34299	0.35801
0.102	0.49297	0.35801
0.103	0.60149	0.64699
0.104	0.36697	0.35801
0.105	0.63102	0.64699
0.106	0.65649	0.64699
0.107	0.65399	0.64699
0.108	0.66961	0.64699
0.109	0.68385	0.64699
0.11	0.57921	0.64699
0.111	0.57818	0.64699
0.112	0.35485	0.35801
0.113	0.01556	-0.035
0.114	-0.0178	-0.035
0.115	-0.00566	-0.035
0.116	0.01336	-0.035
0.117	-0.06175	-0.035
0.118	-0.0275	-0.035
0.119	-0.01303	-0.035
0.12	0.00277	-0.035
0.121	-0.01275	-0.035
0.122	-0.03447	-0.035
0.123	-0.02952	-0.035
0.124	-0.04886	-0.035
0.125	-0.00924	-0.035
0.126	-0.11902	-0.035
0.127	-0.0486	-0.035
0.128	-0.02106	-0.035
0.129	0.03095	-0.035
0.13	-0.05687	-0.035
0.131	-0.05527	-0.035
0.132	-0.000830067	-0.035
0.133	-0.05977	-0.035
0.134	-0.05387	-0.035
0.135	-0.08218	-0.035
0.136	0.0111	-0.035
0.137	-0.07153	-0.035
0.138	-0.06072	-0.035
0.139	-0.0104	-0.035
0.14	-0.0447	-0.035
0.141	-0.0594	-0.035
0.142	-0.08432	-0.035
0.143	-0.00899	-0.035
0.144	-0.02582	-0.035
0.145	-0.02365	-0.035
0.146	-0.0506	-0.035
0.147	-0.06864	-0.035
0.148	-0.00932	-0.035
0.149	-0.08202	-0.035
0.15	-0.01767	-0.035
0.151	-0.01524	-0.035
0.152	-0.04255	-0.035
0.153	-0.04416	-0.035
0.154	-0.05059	-0.035
0.155	-0.03687	-0.035
0.156	-0.01966	-0.035
0.157	-0.00333	-0.035
0.158	-0.0186	-0.035
0.159	-0.01724	-0.035
0.16	-0.01677	-0.035
0.161	-0.01046	-0.035
0.162	-0.02819	-0.035
0.163	-0.03491	-0.035
0.164	-0.01986	-0.035
0.165	0.0048	-0.035
0.166	-0.07157	-0.035
0.167	-0.00509	-0.035
0.168	-0.04077	-0.035
0.169	-0.07465	-0.035
0.17	-0.03255	-0.035
0.171	-0.05959	-0.035
0.172	-0.05049	-0.035
0.173	-0.09265	-0.035
0.174	-0.04617	-0.035
0.175	-0.09968	-0.035
0.176	-0.07058	-0.035
0.177	-0.01281	-0.035
0.178	-0.02303	-0.035
0.179	-0.03375	-0.035
0.18	-0.06827	-0.035
0.181	-0.06167	-0.035
0.182	-0.0404	-0.035
0.183	-0.04968	-0.035
0.184	-0.02492	-0.035
0.185	0.00911	-0.035
0.186	-0.05742	-0.035
0.187	-0.0106	-0.035
0.188	-0.0209	-0.035
0.189	-0.07574	-0.035
0.19	-0.02314	-0.035
0.191	-0.01068	-0.035
0.192	-0.04644	-0.035
0.193	-0.0458	-0.035
0.194	-0.07623	-0.035
0.195	0.01431	-0.035
0.196	-0.11066	-0.035
0.197	-0.04229	-0.035
0.198	-0.04574	-0.035
0.199	-0.07368	-0.035
0.2	0.02188	-0.035
0.201	-0.03052	-0.035
0.202	-0.00965	-0.035
0.203	-0.02136	-0.035
0.204	-0.00969	-0.035
0.205	-0.01221	-0.035
0.206	-0.03539	-0.035
0.207	0.02552	-0.035
0.208	-0.03516	-0.035
0.209	-0.04614	-0.035
0.21	-0.04773	-0.035
0.211	-0.02175	-0.035
0.212	-0.05524	-0.035
0.213	-0.01172	-0.035
0.214	-0.04245	-0.035
0.215	-0.01751	-0.035
0.216	-0.0323	-0.035
0.217	-0.04755	-0.035
0.218	-0.07129	-0.035
0.219	-0.05813	-0.035
0.22	-0.06931	-0.035
0.221	-0.05818	-0.035
0.222	-0.00777	-0.035
0.223	0.02853	-0.035
0.224	-0.02463	-0.035
0.225	0	-0.035
0.226	0	-0.035
0.227	0	-0.035
0.228	0	-0.035
0.229	0	-0.035
0.23	0	-0.035
0.231	0	-0.035
0.232	0	-0.035
0.233	0	-0.035
0.234	0	-0.035
0.235	0	-0.035
0.236	0	-0.035
0.237	0	-0.035
0.238	0	-0.035
0.239	0	-0.035
0.24	0	-0.035
0.241	0	-0.035
0.242	0	-0.035
0.243	0	-0.035
0.244	0	-0.035
0.245	0	-0.035
0.246	0	-0.035
0.247	0	-0.035
0.248	0	-0.035
0.249	0	-0.035
0.25	0	-0.035
0.251	0	-0.035
0.252	0	-0.035
0.253	0	-0.035
0.254	0	-0.035
0.255	0	-0.035
0.256	0	-0.035
0.257	0	-0.035
0.258	0	-0.035
0.259	0	-0.035
0.26	0	-0.035
0.261	0	-0.035
0.262	0	-0.035
0.263	0	-0.035
0.264	0	-0.035
0.265	0	-0.035
0.266	0	-0.035
0.267	0	-0.035
0.268	0	-0.035
0.269	0	-0.035
0.27	0	-0.035
0.271	0	-0.035
0.272	0	-0.035
0.273	0	-0.035
0.274	0	-0.035
0.275	0	-0.035
0.276	0	-0.035
0.277	0	-0.035
0.278	0	-0.035
0.279	0	-0.035
0.28	0	-0.035
0.281	0	-0.035
0.282	0	-0.035
0.283	0	-0.035
0.284	0	-0.035
0.285	0	-0.035
0.286	0	-0.035
0.287	0	-0.035
0.288	0	-0.035
0.289	0	-0.035
0.29	0	-0.035
0.291	0	-0.035
0.292	0	-0.035
0.293	0	-0.035
0.294	0	-0.035
0.295	0	-0.035
0.296	0	-0.035
0.297	0	-0.035
0.298	0	-0.035
0.299	0	-0.035
0.3	0	-0.035
0.301	0	-0.035
0.302	0	-0.035
0.303	0	-0.035
0.304	0	-0.035
0.305	0	-0.035
0.306	0	-0.035
0.307	0	-0.035
0.308	0	-0.035
0.309	0	-0.035
0.31	0	-0.035
0.311	0	-0.035
0.312	0	-0.035
0.313	0	-0.035
0.314	0	-0.035
0.315	0	-0.035
0.316	0	-0.035
0.317	0	-0.035
0.318	0	-0.035
0.319	0	-0.035
0.32	0	-0.035
0.321	0	-0.035
0.322	0	-0.035
0.323	0	-0.035
0.324	0	-0.035
0.325	0	-0.035
0.326	0	-0.035
0.327	0	-0.035
0.328	0	-0.035
0.329	0	-0.035
0.33	0	-0.035
0.331	0	-0.035
0.332	0	-0.035
0.333	0	-0.035
0.334	0	-0.035
0.335	0	-0.035
0.336	0	-0.035
0.337	0	-0.035
0.338	0	-0.035
0.339	0	-0.035
0.34	0	-0.035
0.341	0	-0.035
0.342	0	-0.035
0.343	0	-0.035
0.344	0	-0.035
0.345	0	-0.035
0.346	0	-0.035
0.347	0	-0.035
0.348	0	-0.035
0.349	0	-0.035
0.35	0	-0.035
0.351	0	-0.035
0.352	0	-0.035
0.353	0	-0.035
0.354	0	-0.035
0.355	0	-0.035
0.356	0	-0.035
0.357	0	-0.035
0.358	0	-0.035
0.359	0	-0.035
0.36	0	-0.035
0.361	0	-0.035
0.362	0	-0.035
0.363	0	-0.035
0.364	0	-0.035
0.365	0	-0.035
0.366	0	-0.035
0.367	0	-0.035
0.368	0	-0.035
0.369	0	-0.035
0.37	0	-0.035
0.371	0	-0.035
0.372	0	-0.035
0.373	0	-0.035
0.374	0	-0.035
0.375	0	-0.035
0.376	0	-0.035
0.377	0	-0.035
0.378	0	-0.035
0.379	0	-0.035
0.38	0	-0.035
0.381	0	-0.035
0.382	0	-0.035
0.383	0	-0.035
0.384	0	-0.035
0.385	0	-0.035
0.386	0	-0.035
0.387	0	-0.035
0.388	0	-0.035
0.389	0	-0.035
0.39	0	-0.035
0.391	0	-0.035
0.392	0	-0.035
0.393	0	-0.035
0.394	0	-0.035
0.395	0	-0.035
0.396	0	-0.035
0.397	0	-0.035
0.398	0	-0.035
0.399	0	-0.035
0.4	0	-0.035
0.401	0	-0.035
0.402	0	-0.035
0.403	0	-0.035
0.404	0	-0.035
0.405	0	-0.035
0.406	0	-0.035
0.407	0	-0.035
0.408	0	-0.035
0.409	0	-0.035
0.41	0	-0.035
0.411	0	-0.035
0.412	0	-0.035
0.413	0	-0.035
0.414	0	-0.035
0.415	0	-0.035
0.416	0	-0.035
0.417	0	-0.035
0.418	0	-0.035
0.419	0	-0.035
0.42	0	-0.035
0.421	0	-0.035
0.422	0	-0.035
0.423	0	-0.035
0.424	0	-0.035
0.425	0	-0.035
0.426	0	-0.035
0.427	0	-0.035
0.428	0	-0.035
0.429	0	-0.035
0.43	0	-0.035
0.431	0	-0.035
0.432	0	-0.035
0.433	0	-0.035
0.434	0	-0.035
0.435	0	-0.035
0.436	0	-0.035
0.437	0	-0.035
0.438	0	-0.035
0.439	0	-0.035
0.44	0	-0.035
0.441	0	-0.035
0.442	0	-0.035
0.443	0	-0.035
0.444	0	-0.035
0.445	0	-0.035
0.446	0	-0.035
0.447	0	-0.035
0.448	0	-0.035
0.449	0	-0.035
0.45	0	-0.035
0.451	0	-0.035
0.452	0	-0.035
0.453	0	-0.035
0.454	0	-0.035
0.455	0	-0.035
0.456	0	-0.035
0.457	0	-0.035
0.458	0	-0.035
0.459	0	-0.035
0.46	0	-0.035
0.461	0	-0.035
0.462	0	-0.035
0.463	0	-0.035
0.464	0	-0.035
0.465	0	-0.035
0.466	0	-0.035
0.467	0	-0.035
0.468	0	-0.035
0.469	0	-0.035
0.47	0	-0.035
0.471	0	-0.035
0.472	0	-0.035
0.473	0	-0.035
0.474	0	-0.035
0.475	0	-0.035
0.476	0	-0.035
0.477	0	-0.035
0.478	0	-0.035
0.479	0	-0.035
0.48	0	-0.035
0.481	0	-0.035
0.482	0	-0.035
0.483	0	-0.035
0.484	0	-0.035
0.485	0	-0.035
0.486	0	-0.035
0.487	0	-0.035
0.488	0	-0.035
0.489	0	-0.035
0.49	0	-0.035
0.491	0	-0.035
0.492	0	-0.035
0.493	0	-0.035
0.494	0	-0.035
0.495	0	-0.035
0.496	0	-0.035
0.497	0	-0.035
0.498	0	-0.035
0.499	0	-0.035
0.5	0	-0.035
0.501	0	-0.035
0.502	0	-0.035
0.503	0	-0.035
0.504	0	-0.035
0.505	0	-0.035
0.506	0	-0.035
0.507	0	-0.035
0.508	0	-0.035
0.509	0	-0.035
0.51	0	-0.035
0.511	0	-0.035
0.512	0	-0.035
0.513	0	-0.035
0.514	0	-0.035
0.515	0	-0.035
0.516	0	-0.035
0.517	0	-0.035
0.518	0	-0.035
0.519	0	-0.035
0.52	0	-0.035
0.521	0	-0.035
0.522	0	-0.035
0.523	0	-0.035
0.524	0	-0.035
0.525	0	-0.035
0.526	0	-0.035
0.527	0	-0.035
0.528	0	-0.035
0.529	0	-0.035
0.53	0	-0.035
0.531	0	-0.035
0.532	0	-0.035
0.533	0	-0.035
0.534	0	-0.035
0.535	0	-0.035
0.536	0	-0.035
0.537	0	-0.035
0.538	0	-0.035
0.539	0	-0.035
0.54	0	-0.035
0.541	0	-0.035
0.542	0	-0.035
0.543	0	-0.035
0.544	0	-0.035
0.545	0	-0.035
0.546	0	-0.035
0.547	0	-0.035
0.548	0	-0.035
0.549	0	-0.035
0.55	0	-0.035
0.551	0	-0.035
0.552	0	-0.035
0.553	0	-0.035
0.554	0	-0.035
0.555	0	-0.035
0.556	0	-0.035
0.557	0	-0.035
0.558	0	-0.035
0.559	0	-0.035
0.56	0	-0.035
0.561	0	-0.035
0.562	0	-0.035
0.563	0	-0.035
0.564	0	-0.035
0.565	0	-0.035
0.566	0	-0.035
0.567	0	-0.035
0.568	0	-0.035
0.569	0	-0.035
0.57	0	-0.035
0.571	0	-0.035
0.572	0	-0.035
0.573	0	-0.035
0.574	0	-0.035
0.575	0	-0.035
0.576	0	-0.035
0.577	0	-0.035
0.578	0	-0.035
0.579	0	-0.035
0.58	0	-0.035
0.581	0	-0.035
0.582	0	-0.035
0.583	0	-0.035
0.584	0	-0.035
0.585	0	-0.035
0.586	0	-0.035
0.587	0	-0.035
0.588	0	-0.035
0.589	0	-0.035
0.59	0	-0.035
0.591	0	-0.035
0.592	0	-0.035
0.593	0	-0.035
0.594	0	-0.035
0.595	0	-0.035
0.596	0	-0.035
0.597	0	-0.035
0.598	0	-0.035
0.599	0	-0.035
0.6	0	-0.035
0.601	0	-0.035
0.602	0	-0.035
0.603	0	-0.035
0.604	0	-0.035
0.605	0	-0.035
0.606	0	-0.035
0.607	0	-0.035
0.608	0	-0.035
0.609	0	-0.035
0.61	0	-0.035
0.611	0	-0.035
0.612	0	-0.035
0.613	0	-0.035
0.614	0	-0.035
0.615	0	-0.035
0.616	0	-0.035
0.617	0	-0.035
0.618	0	-0.035
0.619	0	-0.035
0.62	0	-0.035
0.621	0	-0.035
0.622	0	-0.035
0.623	0	-0.035
0.624	0	-0.035
0.625	0	-0.035
0.626	0	-0.035
0.627	0	-0.035
0.628	0	-0.035
0.629	0	-0.035
0.63	0	-0.035
0.631	0	-0.035
0.632	0	-0.035
0.633	0	-0.035
0.634	0	-0.035
0.635	0	-0.035
0.636	0	-0.035
0.637	0	-0.035
0.638	0	-0.035
0.639	0	-0.035
0.64	0	-0.035
0.641	0	-0.035
0.642	0	-0.035
0.643	0	-0.035
0.644	0	-0.035
0.645	0	-0.035
0.646	0	-0.035
0.647	0	-0.035
0.648	0	-0.035
0.649	0	-0.035
0.65	0	-0.035
0.651	0	-0.035
0.652	0	-0.035
0.653	0	-0.035
0.654	0	-0.035
0.655	0	-0.035
0.656	0	-0.035
0.657	0	-0.035
0.658	0	-0.035
0.659	0	-0.035
0.66	0	-0.035
0.661	0	-0.035
0.662	0	-0.035
0.663	0	-0.035
0.664	0	-0.035
0.665	0	-0.035
0.666	0	-0.035
0.667	0	-0.035
0.668	0	-0.035
0.669	0	-0.035
0.67	0	-0.035
0.671	0	-0.035
0.672	0	-0.035
0.673	0	-0.035
0.674	0	-0.035
0.675	0	-0.035
0.676	0	-0.035
0.677	0	-0.035
0.678	0	-0.035
0.679	0	-0.035
0.68	0	-0.035
0.681	0	-0.035
0.682	0	-0.035
0.683	0	-0.035
0.684	0	-0.035
0.685	0	-0.035
0.686	0	-0.035
0.687	0	-0.035
0.688	0	-0.035
0.689	0	-0.035
0.69	0	-0.035
0.691	0	-0.035
0.692	0	-0.035
0.693	0	-0.035
0.694	0	-0.035
0.695	0	-0.035
0.696	0	-0.035
0.697	0	-0.035
0.698	0	-0.035
0.699	0	-0.035
0.7	0	-0.035
0.701	0	-0.035
0.702	0	-0.035
0.703	0	-0.035
0.704	0	-0.035
0.705	0	-0.035
0.706	0	-0.035
0.707	0	-0.035
0.708	0	-0.035
0.709	0	-0.035
0.71	0	-0.035
0.711	0	-0.035
0.712	0	-0.035
0.713	0	-0.035
0.714	0	-0.035
0.715	0	-0.035
0.716	0	-0.035
0.717	0	-0.035
0.718	0	-0.035
0.719	0	-0.035
0.72	0	-0.035
0.721	0	-0.035
0.722	0	-0.035
0.723	0	-0.035
0.724	0	-0.035
0.725	0	-0.035
0.726	0	-0.035
0.727	0	-0.035
0.728	0	-0.035
0.729	0	-0.035
0.73	0	-0.035
0.731	0	-0.035
0.732	0	-0.035
0.733	0	-0.035
0.734	0	-0.035
0.735	0	-0.035
0.736	0	-0.035
0.737	0	-0.035
0.738	0	-0.035
0.739	0	-0.035
0.74	0	-0.035
0.741	0	-0.035
0.742	0	-0.035
0.743	0	-0.035
0.744	0	-0.035
0.745	0	-0.035
0.746	0	-0.035
0.747	0	-0.035
0.748	0	-0.035
0.749	0	-0.035
0.75	0	-0.035
0.751	0	-0.035
0.752	0	-0.035
0.753	0	-0.035
0.754	0	-0.035
0.755	0	-0.035
0.756	0	-0.035
0.757	0	-0.035
0.758	0	-0.035
0.759	0	-0.035
0.76	0	-0.035
0.761	0	-0.035
0.762	0	-0.035
0.763	0	-0.035
0.764	0	-0.035
0.765	0	-0.035
0.766	0	-0.035
0.767	0	-0.035
0.768	0	-0.035
0.769	0	-0.035
0.77	0	-0.035
0.771	0	-0.035
0.772	0	-0.035
0.773	0	-0.035
0.774	0	-0.035
0.775	0	-0.035
0.776	0	-0.035
0.777	0	-0.035
0.778	0	-0.035
0.779	0	-0.035
0.78	0	-0.035
0.781	0	-0.035
0.782	0	-0.035
0.783	0	-0.035
0.784	0	-0.035
0.785	0	-0.035
0.786	0	-0.035
0.787	0	-0.035
0.788	0	-0.035
0.789	0	-0.035
0.79	0	-0.035
0.791	0	-0.035
0.792	0	-0.035
0.793	0	-0.035
0.794	0	-0.035
0.795	0	-0.035
0.796	0	-0.035
0.797	0	-0.035
0.798	0	-0.035
0.799	0	-0.035
0.8	0	-0.035
0.801	0	-0.035
0.802	0	-0.035
0.803	0	-0.035
0.804	0	-0.035
0.805	0	-0.035
0.806	0	-0.035
0.807	0	-0.035
0.808	0	-0.035
0.809	0	-0.035
0.81	0	-0.035
0.811	0	-0.035
0.812	0	-0.035
0.813	0	-0.035
0.814	0	-0.035
0.815	0	-0.035
0.816	0	-0.035
0.817	0	-0.035
0.818	0	-0.035
0.819	0	-0.035
0.82	0	-0.035
0.821	0	-0.035
0.822	0	-0.035
0.823	0	-0.035
0.824	0	-0.035
0.825	0	-0.035
0.826	0	-0.035
0.827	0	-0.035
0.828	0	-0.035
0.829	0	-0.035
0.83	0	-0.035
0.831	0	-0.035
0.832	0	-0.035
0.833	0	-0.035
0.834	0	-0.035
0.835	0	-0.035
0.836	0	-0.035
0.837	0	-0.035
0.838	0	-0.035
0.839	0	-0.035
0.84	0	-0.035
0.841	0	-0.035
0.842	0	-0.035
0.843	0	-0.035
0.844	0	-0.035
0.845	0	-0.035
0.846	0	-0.035
0.847	0	-0.035
0.848	0	-0.035
0.849	0	-0.035
0.85	0	-0.035
0.851	0	-0.035
0.852	0	-0.035
0.853	0	-0.035
0.854	0	-0.035
0.855	0	-0.035
0.856	0	-0.035
0.857	0	-0.035
0.858	0	-0.035
0.859	0	-0.035
0.86	0	-0.035
0.861	0	-0.035
0.862	0	-0.035
0.863	0	-0.035
0.864	0	-0.035
0.865	0	-0.035
0.866	0	-0.035
0.867	0	-0.035
0.868	0	-0.035
0.869	0	-0.035
0.87	0	-0.035
0.871	0	-0.035
0.872	0	-0.035
0.873	0	-0.035
0.874	0	-0.035
0.875	0	-0.035
0.876	0	-0.035
0.877	0	-0.035
0.878	0	-0.035
0.879	0	-0.035
0.88	0	-0.035
0.881	0	-0.035
0.882	0	-0.035
0.883	0	-0.035
0.884	0	-0.035
0.885	0	-0.035
0.886	0	-0.035
0.887	0	-0.035
0.888	0	-0.035
0.889	0	-0.035
0.89	0	-0.035
0.891	0	-0.035
0.892	0	-0.035
0.893	0	-0.035
0.894	0	-0.035
0.895	0	-0.035
0.896	0	-0.035
0.897	0	-0.035
0.898	0	-0.035
0.899	0	-0.035
0.9	0	-0.035
0.901	0	-0.035
0.902	0	-0.035
0.903	0	-0.035
0.904	0	-0.035
0.905	0	-0.035
0.906	0	-0.035
0.907	0	-0.035
0.908	0	-0.035
0.909	0	-0.035
0.91	0	-0.035
0.911	0	-0.035
0.912	0	-0.035
0.913	0	-0.035
0.914	0	-0.035
0.915	0	-0.035
0.916	0	-0.035
0.917	0	-0.035
0.918	0	-0.035
0.919	0	-0.035
0.92	0	-0.035
0.921	0	-0.035
0.922	0	-0.035
0.923	0	-0.035
0.924	0	-0.035
0.925	0	-0.035
0.926	0	-0.035
0.927	0	-0.035
0.928	0	-0.035
0.929	0	-0.035
0.93	0	-0.035
0.931	0	-0.035
0.932	0	-0.035
0.933	0	-0.035
0.934	0	-0.035
0.935	0	-0.035
0.936	0	-0.035
0.937	0	-0.035
0.938	0	-0.035
0.939	0	-0.035
0.94	0	-0.035
0.941	0	-0.035
0.942	0	-0.035
0.943	0	-0.035
0.944	0	-0.035
0.945	0	-0.035
0.946	0	-0.035
0.947	0	-0.035
0.948	0	-0.035
0.949	0	-0.035
0.95	0	-0.035
0.951	0	-0.035
0.952	0	-0.035
0.953	0	-0.035
0.954	0	-0.035
0.955	0	-0.035
0.956	0	-0.035
0.957	0	-0.035
0.958	0	-0.035
0.959	0	-0.035
0.96	0	-0.035
0.961	0	-0.035
0.962	0	-0.035
0.963	0	-0.035
0.964	0	-0.035
0.965	0	-0.035
0.966	0	-0.035
0.967	0	-0.035
0.968	0	-0.035
0.969	0	-0.035
0.97	0	-0.035
0.971	0	-0.035
0.972	0	-0.035
0.973	0	-0.035
0.974	0	-0.035
0.975	0	-0.035
0.976	0	-0.035
0.977	0	-0.035
0.978	0	-0.035
0.979	0	-0.035
0.98	0	-0.035
0.981	0	-0.035
0.982	0	-0.035
0.983	0	-0.035
0.984	0	-0.035
0.985	0	-0.035
0.986	0	-0.035
0.987	0	-0.035
0.988	0	-0.035
0.989	0	-0.035
0.99	0	-0.035
0.991	0	-0.035
0.992	0	-0.035
0.993	0	-0.035
0.994	0	-0.035
0.995	0	-0.035
0.996	0	-0.035
0.997	0	-0.035
0.998	0	-0.035
0.999	0	-0.035
