# Supplementary material for: Recovering true FRET efficiencies from smFRET investigations requires triplet state mitigation
Source: Nat Methods. 2024 Jun 14;21(7):1222–30. doi: 10.1038/s41592-024-02293-8 (PMC11239528; doi:10.1038/s41592-024-02293-8)
Supplement: Supplementary file 5 — Statistical Source Data. [file 41592_2024_2293_MOESM5_ESM.xlsx]

## Sheet: Panel b (left)
Time (s)	Donor intensity	Acceptor intensity
0	196.743	190.394
0.1	198.214	182.373
0.2	222.724	214.597
0.3	214.881	184.321
0.4	201.155	234.107
0.5	235.469	219.453
0.6	191.351	228.171
0.7	205.077	181.466
0.8	227.626	207.222
0.9	253.606	248.589
1	203.606	193.449
1.1	196.253	177.224
1.2	189.39	201.457
1.3	203.116	206.246
1.4	212.43	247.425
1.5	224.685	194.218
1.6	224.194	199.533
1.7	220.763	244.658
1.8	197.724	225.097
1.9	232.037	182.276
2	194.292	206.405
2.1	219.292	180.061
2.2	192.822	214.427
2.3	219.783	194.551
2.4	244.292	212.252
2.5	206.057	231.573
2.6	235.469	192.606
2.7	236.449	220.266
2.8	213.9	219.157
2.9	197.724	190.328
3	225.175	194.625
3.1	253.606	190.934
3.2	213.41	164.616
3.3	201.645	205.466
3.4	195.273	179.491
3.5	239.881	169.86
3.6	220.273	213.883
3.7	237.43	217.559
3.8	202.626	190.875
3.9	243.312	245.767
4	199.194	209.153
4.1	209.979	216.343
4.2	210.469	251.079
4.3	223.214	232.608
4.4	181.547	199.789
4.5	224.194	245.305
4.6	228.606	216.838
4.7	220.273	209.482
4.8	214.881	219.531
4.9	223.704	246.219
5	226.645	210.369
5.1	195.763	206.305
5.2	208.508	254.293
5.3	222.234	176.34
5.4	229.096	236.61
5.5	213.9	212.555
5.6	207.037	183.534
5.7	261.449	258.179
5.8	223.214	174.513
5.9	221.253	208.535
6	174.194	227.576
6.1	220.763	191.844
6.2	228.116	217.311
6.3	204.096	178.452
6.4	229.096	197.44
6.5	205.077	208.313
6.6	219.783	194.991
6.7	208.018	195.35
6.8	180.077	210.011
6.9	202.626	183.393
7	222.724	186.869
7.1	215.371	213.776
7.2	216.351	229.113
7.3	209.979	170.571
7.4	220.273	235.889
7.5	216.351	192.144
7.6	201.155	214.741
7.7	215.861	186.455
7.8	212.92	231.547
7.9	218.802	162.489
8	223.214	242.291
8.1	200.665	215.215
8.2	212.92	238.589
8.3	205.077	210.954
8.4	212.43	234.221
8.5	234.979	193.959
8.6	234.488	223.04
8.7	232.037	195.919
8.8	236.939	218.913
8.9	180.077	200.329
9	187.43	214.793
9.1	207.528	184.381
9.2	246.253	202.436
9.3	216.841	185.508
9.4	197.234	221.169
9.5	205.567	195.077
9.6	228.606	193.072
9.7	216.841	208.395
9.8	211.449	214.482
9.9	214.39	197.558
10	223.704	208.809
10.1	212.43	231.14
10.2	205.077	219.756
10.3	190.861	215
10.4	224.685	192.458
10.5	178.116	231.71
10.6	235.959	198.294
10.7	238.41	263.705
10.8	254.096	198.822
10.9	181.057	182.657
11	214.39	197.118
11.1	215.861	226.066
11.2	196.253	204.512
11.3	215.371	194.851
11.4	227.626	222.186
11.5	205.567	167.789
11.6	208.508	225.685
11.7	185.469	200.843
11.8	213.9	193.19
11.9	205.077	177.945
12	216.351	198.305
12.1	200.665	194.97
12.2	205.567	207.4
12.3	189.39	222.142
12.4	210.959	186.788
12.5	216.841	202.673
12.6	216.841	225.119
12.7	215.861	204.06
12.8	223.214	242.291
12.9	208.018	200.192
13	195.273	189.174
13.1	189.881	199.663
13.2	202.136	206.753
13.3	231.547	180.109
13.4	217.332	235.208
13.5	245.763	191.906
13.6	198.704	202.144
13.7	200.665	189.248
13.8	197.724	204.412
13.9	217.332	189.436
14	216.841	244.044
14.1	187.92	192.754
14.2	213.9	224.439
14.3	210.959	175.785
14.4	251.155	199.022
14.5	226.645	238.097
14.6	223.704	196.486
14.7	228.606	207.596
14.8	238.9	213.058
14.9	237.43	222.84
15	190.371	229.558
15.1	200.175	185.76
15.2	202.136	182.546
15.3	225.175	198.586
15.4	237.92	181.876
15.5	230.567	197.78
15.6	179.587	203.003
15.7	179.587	199.922
15.8	227.136	204.175
15.9	217.332	208.361
16	206.547	204.693
16.1	207.037	169.45
16.2	191.351	190.321
16.3	242.332	191.259
16.4	225.665	213.517
16.5	228.116	216.871
16.6	208.018	202.832
16.7	209.488	215.056
16.8	201.155	214.301
16.9	221.253	240.224
17	192.332	174.85
17.1	224.685	198.179
17.2	232.528	221.413
17.3	206.057	213.968
17.4	239.39	249.114
17.5	210.959	176.666
17.6	207.037	223.584
17.7	222.234	222.552
17.8	242.822	216.313
17.9	221.253	248.146
18	188.41	206.365
18.1	209.979	236.588
18.2	218.312	167.364
18.3	193.802	235.486
18.4	176.645	186.918
18.5	210.469	228.193
18.6	213.9	221.798
18.7	225.665	218.798
18.8	201.155	194.936
18.9	215.371	185.608
19	207.528	217.389
19.1	174.685	220.94
19.2	210.959	221.558
19.3	204.096	185.054
19.4	188.41	198.442
19.5	204.587	229.032
19.6	208.018	229.239
19.7	208.508	198.838
19.8	242.332	249.355
19.9	202.626	198.797
20	210.959	183.267
20.1	211.939	204.326
20.2	182.528	186.519
20.3	159.979	188.93
20.4	216.841	215.436
20.5	237.43	192.913
20.6	225.665	216.598
20.7	195.763	225.671
20.8	249.194	207.518
20.9	203.606	219.856
21	201.645	204.585
21.1	201.155	201.978
21.2	204.587	239.155
21.3	195.763	210.266
21.4	216.351	221.631
21.5	219.292	190.183
21.6	212.43	180.527
21.7	170.763	210.644
21.8	186.939	228.03
21.9	217.332	195.158
22	199.685	195.036
22.1	208.018	213.395
22.2	213.9	231.04
22.3	211.449	210.962
22.4	226.645	225.774
22.5	226.155	245.172
22.6	235.469	185.564
22.7	206.057	176.999
22.8	219.292	219.231
22.9	231.057	217.552
23	228.116	209.829
23.1	236.939	196.027
23.2	190.861	211.92
23.3	196.253	208.473
23.4	214.881	224.812
23.5	230.567	209.663
23.6	230.077	202.214
23.7	197.234	192.122
23.8	190.371	185.106
23.9	253.606	204.137
24	219.292	192.384
24.1	198.704	225.471
24.2	241.841	169.287
24.3	261.939	231.739
24.4	236.449	220.707
24.5	211.449	215.803
24.6	212.92	190.176
24.7	234.979	171.513
24.8	186.939	183.138
24.9	227.626	207.222
25	211.939	167.797
25.1	212.92	202.059
25.2	188.9	227.897
25.3	212.92	192.377
25.4	193.802	211.72
25.5	210.959	194.71
25.6	210.469	233.034
25.7	232.037	222.767
25.8	229.587	228.655
25.9	206.057	213.968
26	217.822	187.643
26.1	226.645	230.615
26.2	208.018	234.961
26.3	221.743	203.22
26.4	218.802	186.696
26.5	191.351	208.805
26.6	200.175	211.727
26.7	186.939	212.626
26.8	216.841	241.403
26.9	209.979	194.337
27	179.587	221.048
27.1	204.096	200.898
27.2	207.037	216.542
27.3	224.685	196.859
27.4	210.959	225.959
27.5	225.665	188.87
27.6	192.822	213.547
27.7	180.077	232.017
27.8	226.155	178.274
27.9	212.92	195.458
28	216.841	192.11
28.1	230.077	190.771
28.2	191.841	170.042
28.3	234.979	164.471
28.4	176.155	219.96
28.5	205.567	206.08
28.6	188.9	207.212
28.7	237.92	214.885
28.8	215.861	199.219
28.9	240.861	204.563
29	219.783	208.195
29.1	195.273	195.336
29.2	218.802	170.411
29.3	195.763	194.422
29.4	222.724	195.232
29.5	223.214	207.082
29.6	187.92	188.793
29.7	208.018	203.713
29.8	209.488	180.286
29.9	194.292	201.124
30	235.469	201.848
30.1	215.371	196.611
30.2	252.136	223.602
30.3	227.626	189.177
30.4	178.606	207.471
30.5	204.096	218.063
30.6	182.528	193.561
30.7	179.096	219.32
30.8	207.528	215.629
30.9	228.606	206.275
31	218.802	185.815
31.1	222.724	216.357
31.2	207.528	228.833
31.3	225.665	253.567
31.4	201.155	203.298
31.5	238.41	197.687
31.6	228.116	225.674
31.7	216.841	190.35
31.8	221.253	162.763
31.9	223.214	185.076
32	206.057	216.609
32.1	208.018	222.637
32.2	200.665	165.922
32.3	203.116	195.243
32.4	191.351	225.09
32.5	241.351	212.452
32.6	199.194	199.911
32.7	201.645	230.112
32.8	228.116	200.587
32.9	189.39	223.022
33	203.116	254.659
33.1	201.645	200.624
33.2	225.175	202.107
33.3	210.469	222.911
33.4	206.057	229.813
33.5	215.861	208.901
33.6	196.253	211.553
33.7	230.567	187.217
33.8	191.351	207.485
33.9	211.449	202.599
34	218.802	213.983
34.1	214.39	197.118
34.2	243.312	204.836
34.3	200.175	185.76
34.4	202.626	175.031
34.5	261.939	218.095
34.6	231.547	217.959
34.7	205.567	254.933
34.8	168.312	207.29
34.9	216.351	218.551
35	207.528	221.791
35.1	212.92	193.697
35.2	208.018	277.212
35.3	229.587	201.808
35.4	217.822	218.011
35.5	241.351	200.568
35.6	182.037	220.441
35.7	222.724	212.836
35.8	185.469	200.403
35.9	214.39	211.202
36	242.332	178.496
36.1	249.194	222.042
36.2	242.332	211.505
36.3	197.724	181.085
36.4	186.939	180.938
36.5	211.939	216.65
36.6	190.371	241.441
36.7	221.743	211.143
36.8	206.547	208.214
36.9	189.881	214.627
37	212.43	228.94
37.1	198.214	163.447
37.2	217.822	195.125
37.3	164.881	215.885
37.4	177.136	174.562
37.5	198.214	197.337
37.6	203.116	202.725
37.7	200.175	217.449
37.8	209.979	229.106
37.9	205.567	194.196
38	237.43	188.511
38.1	194.292	216.528
38.2	208.508	180.353
38.3	215.371	204.974
38.4	207.037	243.39
38.5	183.508	196.575
38.6	236.449	211.024
38.7	233.508	220.026
38.8	190.371	162.66
38.9	185.959	191.567
39	206.057	196.364
39.1	210.469	183.301
39.2	207.037	211.261
39.3	227.136	198.013
39.4	234.488	218.639
39.5	187.92	213
39.6	203.606	220.296
39.7	209.488	207.574
39.8	208.998	174.598
39.9	224.685	229.868
40	237.43	198.634
40.1	206.547	201.612
40.2	213.9	178.226
40.3	195.763	206.305
40.4	228.116	221.273
40.5	191.351	224.21
40.6	230.077	212.337
40.7	218.312	240.423
40.8	216.841	205.314
40.9	205.567	179.673
41	172.724	233.837
41.1	210.469	207.947
41.2	205.567	214.882
41.3	223.214	195.198
41.4	235.959	229.102
41.5	206.057	163.795
41.6	209.979	185.094
41.7	218.312	176.166
41.8	192.332	213.14
41.9	210.959	190.309
42	218.312	208.735
42.1	191.841	226.377
42.2	177.136	177.202
42.3	260.959	140.701
42.4	224.194	221.099
42.5	221.253	196.652
42.6	174.685	209.057
42.7	191.351	229.491
42.8	202.626	175.471
42.9	208.018	177.305
43	210.469	192.983
43.1	180.567	194.134
43.2	221.253	178.607
43.3	210.469	209.268
43.4	229.587	198.287
43.5	178.116	181.537
43.6	201.645	186.541
43.7	184.979	208.798
43.8	237.92	204.762
43.9	208.998	218.61
44	202.626	217.722
44.1	213.41	192.343
44.2	203.606	187.728
44.3	229.096	198.32
44.4	254.096	179.898
44.5	195.763	190.461
44.6	193.312	233.759
44.7	191.841	211.853
44.8	197.234	208.846
44.9	205.077	201.712
45	192.822	205.625
45.1	228.116	192.225
45.2	211.449	195.998
45.3	186.449	194.615
45.4	199.194	221.476
45.5	218.802	218.824
45.6	213.41	210.388
45.7	201.155	199.337
45.8	233.998	203.268
45.9	194.292	209.926
46	166.841	214.871
46.1	212.92	178.733
46.2	212.43	184.928
46.3	231.547	229.842
46.4	188.9	212.493
46.5	196.253	205.832
46.6	196.253	205.832
46.7	181.057	193.22
46.8	188.41	209.445
46.9	228.116	182.982
47	186.449	180.971
47.1	180.077	182.724
47.2	208.018	193.15
47.3	223.704	203.968
47.4	215.861	200.099
47.5	198.704	206.106
47.6	212.43	204.293
47.7	197.724	203.531
47.8	179.587	203.003
47.9	211.449	186.315
48	187.92	206.398
48.1	218.312	184.528
48.2	174.194	174.761
48.3	207.037	156.246
48.4	199.194	203.432
48.5	201.645	169.816
48.6	182.528	200.162
48.7	211.939	215.769
48.8	206.057	201.645
48.9	233.508	209.463
49	203.116	193.923
49.1	205.077	237.801
49.2	214.39	207.681
49.3	203.116	204.926
49.4	204.587	199.544
49.5	191.841	195.569
49.6	207.528	220.03
49.7	214.881	221.731
49.8	201.155	217.822
49.9	204.587	204.826
50	257.037	189.82
50.1	211.449	191.156
50.2	248.704	183.345
50.3	176.155	200.595
50.4	193.312	217.475
50.5	191.351	206.605
50.6	197.724	181.526
50.7	190.371	207.552
50.8	212.43	204.733
50.9	238.41	172.601
51	218.312	183.208
51.1	178.116	218.507
51.2	197.724	223.777
51.3	224.685	177.054
51.4	192.822	176.577
51.5	238.9	194.573
51.6	236.939	209.67
51.7	206.547	214.375
51.8	185.959	196.408
51.9	173.214	205.196
52	195.763	211.147
52.1	214.881	197.525
52.2	229.096	219.005
52.3	199.194	234.68
52.4	205.077	215.355
52.5	174.194	166.399
52.6	202.626	222.564
52.7	216.351	210.188
52.8	243.802	196.881
52.9	203.116	202.285
53	198.704	192.462
53.1	230.567	207.462
53.2	202.626	220.803
53.3	246.253	172.948
53.4	238.9	200.735
53.5	203.606	191.689
53.6	207.037	191.016
53.7	191.351	207.925
53.8	234.488	213.358
53.9	209.488	212.415
54	214.881	197.965
54.1	227.136	210.336
54.2	203.116	226.051
54.3	202.136	198.391
54.4	198.214	230.785
54.5	214.39	190.956
54.6	217.822	205.687
54.7	180.077	228.496
54.8	190.371	178.504
54.9	222.234	182.502
55	208.018	174.665
55.1	244.292	198.608
55.2	248.704	218.114
55.3	255.567	194.321
55.4	245.763	188.386
55.5	201.645	211.627
55.6	229.096	219.886
55.7	217.332	214.083
55.8	206.547	170.363
55.9	257.037	213.587
56	193.802	180.031
56.1	187.43	187.946
56.2	264.881	172.123
56.3	171.253	221.173
56.4	217.332	210.122
56.5	219.292	183.582
56.6	236.939	193.826
56.7	197.724	222.897
56.8	233.998	200.188
56.9	208.998	242.816
57	224.194	228.581
57.1	231.057	203.468
57.2	233.998	179.062
57.3	222.234	211.989
57.4	204.587	211.428
57.5	213.9	203.753
57.6	187.92	200.676
57.7	209.979	178.933
57.8	224.194	197.332
57.9	225.665	238.604
58	251.645	198.549
58.1	226.155	204.681
58.2	195.763	231.832
58.3	200.665	181.326
58.4	199.685	206.479
58.5	219.783	185.749
58.6	209.488	210.214
58.7	203.116	215.488
58.8	203.116	183.36
58.9	208.018	212.075
59	203.606	173.204
59.1	187.92	186.153
59.2	203.606	225.138
59.3	232.528	207.769
59.4	197.724	249.744
59.5	205.567	185.834
59.6	198.704	198.184
59.7	226.645	226.214
59.8	218.312	193.331
59.9	246.253	169.427
60	215.371	193.971
60.1	227.626	223.506
60.2	205.567	210.041
60.3	208.998	225.212
60.4	212.92	189.736
60.5	268.802	178.458
60.6	211.939	198.605
60.7	231.547	191.992
60.8	228.606	252.928
60.9	203.606	186.848
61	197.724	157.319
61.1	235.959	196.093
61.2	202.626	207.16
61.3	199.685	209.56
61.4	193.802	186.633
61.5	196.253	216.395
61.6	188.9	204.131
61.7	189.881	226.51
61.8	228.606	211.117
61.9	221.743	239.31
62	224.685	220.185
62.1	235.469	205.369
62.2	223.214	201.36
62.3	225.665	219.238
62.4	226.645	213.45
62.5	200.665	205.092
62.6	220.763	207.688
62.7	207.037	216.102
62.8	216.351	204.027
62.9	204.587	202.625
63	242.822	200.028
63.1	224.685	228.107
63.2	207.037	192.336
63.3	180.077	191.086
63.4	167.332	224.961
63.5	199.194	196.39
63.6	221.743	197.939
63.7	226.155	225.807
63.8	191.841	176.204
63.9	204.096	197.817
64	165.371	208.81
64.1	204.096	192.096
64.2	224.685	210.062
64.3	200.175	203.805
64.4	206.547	178.726
64.5	238.9	222.301
64.6	241.841	197.454
64.7	211.449	218.003
64.8	239.881	195.387
64.9	239.881	209.03
65	216.351	217.23
65.1	218.802	173.932
65.2	231.547	168.225
65.3	216.841	208.395
65.4	254.587	198.349
65.5	212.43	230.7
65.6	269.783	208.32
65.7	207.528	218.71
65.8	187.92	196.715
65.9	264.881	228.458
66	257.037	196.422
66.1	163.41	204.101
66.2	193.312	178.744
66.3	243.802	231.21
66.4	220.763	230.134
66.5	208.998	196.164
66.6	240.861	219.527
66.7	231.547	228.522
66.8	193.802	213.921
66.9	254.587	196.589
67	230.077	222.46
67.1	226.645	215.211
67.2	230.077	180.649
67.3	197.724	155.999
67.4	191.351	209.686
67.5	216.841	208.395
67.6	247.724	203.216
67.7	225.175	194.625
67.8	207.037	207.3
67.9	233.998	225.274
68	197.724	187.687
68.1	195.763	174.177
68.2	233.998	189.185
68.3	189.39	208.059
68.4	203.606	229.099
68.5	210.469	179.78
68.6	207.528	162.375
68.7	230.567	221.106
68.8	232.037	171.273
68.9	196.743	151.664
69	189.881	226.51
69.1	191.351	196.482
69.2	200.665	238.101
69.3	210.959	233.881
69.4	216.841	222.918
69.5	200.175	220.089
69.6	195.763	185.18
69.7	188.41	201.083
69.8	186.449	239.506
69.9	199.685	169.949
70	225.665	218.798
70.1	231.057	211.83
70.2	222.724	189.95
70.3	234.488	256.489
70.4	207.037	193.656
70.5	217.822	216.69
70.6	192.822	220.149
70.7	235.469	211.531
70.8	191.841	212.293
70.9	197.234	235.253
71	230.567	244.872
71.1	210.959	207.034
71.2	218.802	180.974
71.3	203.606	195.65
71.4	223.214	219.405
71.5	206.547	214.815
71.6	211.449	210.521
71.7	213.9	195.831
71.8	240.861	196.641
71.9	204.587	225.511
72	186.939	193.261
72.1	197.724	215.415
72.2	224.685	160.329
72.3	210.959	186.348
72.4	202.626	202.318
72.5	240.371	205.036
72.6	196.743	221.643
72.7	223.214	202.24
72.8	207.037	217.423
72.9	205.567	182.753
73	199.685	228.045
73.1	236.449	190.339
73.2	209.488	173.685
73.3	246.743	180.397
73.4	200.175	211.727
73.5	212.92	201.179
73.6	222.724	209.315
73.7	179.587	208.724
73.8	174.685	189.252
73.9	238.41	191.966
74	210.959	168.303
74.1	176.155	227.002
74.2	195.273	204.138
74.3	201.645	198.864
74.4	232.528	198.527
74.5	231.547	203.875
74.6	227.626	183.016
74.7	232.037	219.686
74.8	233.018	242.505
74.9	198.704	209.186
75	229.587	196.086
75.1	231.547	201.674
75.2	255.077	218.561
75.3	227.626	243.312
75.4	222.234	178.541
75.5	197.234	205.765
75.6	168.802	198.894
75.7	193.312	222.316
75.8	206.547	191.049
75.9	214.881	223.052
76	176.645	180.316
76.1	208.508	197.077
76.2	189.39	171.089
76.3	168.312	179.562
76.4	204.587	191.622
76.5	208.508	198.838
76.6	164.881	179.355
76.7	173.214	200.795
76.8	237.92	213.565
76.9	220.273	192.317
77	223.704	204.848
77.1	217.332	198.239
77.2	203.116	196.563
77.3	226.155	195.879
77.4	229.096	190.838
77.5	208.508	228.766
77.6	229.587	208.849
77.7	205.077	196.87
77.8	180.077	191.967
77.9	180.567	206.017
78	234.979	202.321
78.1	210.469	215.429
78.2	225.175	194.625
78.3	231.057	217.552
78.4	214.881	219.091
78.5	238.9	232.863
78.6	195.763	193.982
78.7	235.959	239.225
78.8	251.645	224.956
78.9	210.959	208.794
79	219.783	227.12
79.1	255.077	227.363
79.2	172.724	211.831
79.3	205.077	210.074
79.4	207.528	214.749
79.5	222.724	195.672
79.6	226.155	231.969
79.7	226.645	212.13
79.8	201.645	211.627
79.9	225.175	192.865
80	217.822	216.69
80.1	205.077	200.391
80.2	223.214	220.285
80.3	231.057	192.465
80.4	242.332	210.625
80.5	181.547	188.786
80.6	201.155	211.661
80.7	239.39	218.306
80.8	194.783	179.525
80.9	194.292	184.399
81	195.763	216.428
81.1	194.292	226.21
81.2	183.998	204.024
81.3	215.371	176.806
81.4	199.194	219.276
81.5	224.194	222.859
81.6	225.175	209.589
81.7	180.567	217.02
81.8	220.273	265.817
81.9	198.214	168.729
82	222.724	174.546
82.1	204.096	214.101
82.2	199.194	201.671
82.3	207.037	248.671
82.4	283.508	247.879
82.5	185.959	164.28
82.6	222.234	199.226
82.7	218.802	202.54
82.8	203.606	188.608
82.9	195.763	223.91
83	242.332	226.029
83.1	216.351	200.506
83.2	209.488	197.011
83.3	260.959	184.273
83.4	246.743	200.642
83.5	228.116	214.671
83.6	232.037	194.159
83.7	205.567	235.567
83.8	233.018	207.296
83.9	218.802	230.707
84	243.802	218.006
84.1	195.273	209.859
84.2	226.645	188.804
84.3	179.587	191.12
84.4	201.645	187.861
84.5	264.39	232.012
84.6	194.292	211.246
84.7	194.783	197.57
84.8	240.861	209.404
84.9	158.508	189.47
85	198.704	197.743
85.1	249.685	203.083
85.2	220.273	195.398
85.3	198.704	197.303
85.4	226.155	180.915
85.5	251.645	191.067
85.6	184.979	215.4
85.7	213.41	186.622
85.8	191.841	181.485
85.9	215.371	223.458
86	195.273	175.09
86.1	236.939	199.107
86.2	238.9	211.298
86.3	184.488	209.272
86.4	210.469	212.788
86.5	189.881	207.585
86.6	206.547	225.378
86.7	222.724	200.953
86.8	219.292	182.261
86.9	220.273	220.485
87	179.587	199.482
87.1	213.9	185.268
87.2	253.116	221.335
87.3	227.626	203.261
87.4	208.998	205.846
87.5	202.136	202.792
87.6	213.41	217.87
87.7	203.606	207.533
87.8	203.606	195.65
87.9	188.9	211.173
88	208.018	193.59
88.1	216.841	191.67
88.2	215.861	213.303
88.3	234.979	206.723
88.4	246.253	201.556
88.5	181.057	224.909
88.6	215.861	191.297
88.7	212.92	202.94
88.8	214.881	172.438
88.9	201.155	161.487
89	180.567	212.619
89.1	201.645	200.624
89.2	199.194	197.27
89.3	210.469	223.351
89.4	234.979	226.528
89.5	204.096	231.706
89.6	208.508	168.91
89.7	206.057	193.283
89.8	178.116	179.776
89.9	235.959	221.18
90	235.469	195.246
90.1	212.92	211.742
90.2	218.312	210.055
90.3	240.861	226.569
90.4	211.939	213.569
90.5	226.645	180.441
90.6	211.449	202.159
90.7	178.116	243.153
90.8	248.214	191.74
90.9	213.41	224.912
91	197.234	185.96
91.1	207.528	209.907
91.2	197.234	204.885
91.3	203.606	174.964
91.4	242.822	205.75
91.5	218.312	244.384
91.6	209.979	214.142
91.7	255.077	207.118
91.8	216.841	207.514
91.9	247.724	220.821
92	193.312	169.062
92.1	204.096	197.377
92.2	225.175	196.826
92.3	209.979	174.091
92.4	237.92	188.478
92.5	206.547	225.378
92.6	222.234	225.193
92.7	224.194	251.467
92.8	197.234	193.442
92.9	216.841	175.826
93	231.547	206.076
93.1	203.606	205.773
93.2	235.469	193.046
93.3	167.332	202.075
93.4	206.547	217.016
93.5	195.273	196.216
93.6	235.959	219.86
93.7	228.606	162.263
93.8	200.665	196.73
93.9	195.273	227.024
94	233.508	191.859
94.1	195.763	220.829
94.2	211.939	194.204
94.3	205.567	193.316
94.4	202.626	224.764
94.5	232.528	183.123
94.6	189.881	243.675
94.7	235.959	189.492
94.8	220.763	243.778
94.9	210.959	246.204
95	211.449	213.602
95.1	185.469	181.918
95.2	244.292	202.569
95.3	237.92	196.4
95.4	174.194	185.764
95.5	232.037	209.123
95.6	227.626	202.821
95.7	211.939	165.156
95.8	211.939	196.844
95.9	245.273	213.946
96	197.234	211.047
96.1	230.077	192.092
96.2	211.449	198.638
96.3	240.371	212.518
96.4	228.606	187.79
96.5	202.626	199.678
96.6	217.332	198.239
96.7	235.959	174.968
96.8	219.292	173.459
96.9	181.547	222.675
97	225.175	184.502
97.1	183.508	208.018
97.2	204.096	213.661
97.3	212.92	216.583
97.4	228.116	213.791
97.5	230.077	197.813
97.6	221.743	197.939
97.7	220.273	211.683
97.8	215.371	218.617
97.9	219.292	198.986
98	242.822	207.51
98.1	246.743	181.277
98.2	224.194	186.77
98.3	225.175	210.029
98.4	200.665	216.535
98.5	216.841	171.865
98.6	246.253	152.703
98.7	232.528	195.446
98.8	223.214	204.881
98.9	231.057	202.148
99	185.959	203.01
99.1	192.332	213.14
99.2	241.351	201.449
99.3	216.841	173.625
99.4	187.43	230.197
99.5	205.077	196.43
99.6	212.92	234.628
99.7	242.332	202.702
99.8	204.096	214.982
99.9	190.861	225.123
100	205.567	221.924
100.1	251.645	218.354
100.2	250.175	233.418
100.3	200.665	208.173
100.4	193.802	170.349
100.5	219.783	216.557
100.6	213.41	230.633
100.7	206.547	168.163
100.8	187.92	191.434
100.9	162.92	223.5
101	263.9	217.082
101.1	200.665	213.454
101.2	206.547	220.977
101.3	212.43	172.165
101.4	221.253	164.083
101.5	191.351	200.003
101.6	194.292	229.731
101.7	218.312	192.451
101.8	227.136	210.336
101.9	213.41	213.909
102	249.685	190.76
102.1	204.096	198.257
102.2	196.253	210.233
102.3	226.645	242.058
102.4	210.469	232.154
102.5	217.822	204.367
102.6	214.881	199.285
102.7	188.41	231.011
102.8	220.763	199.766
102.9	202.626	215.962
103	244.783	184.051
103.1	210.469	228.633
103.2	237.43	191.152
103.3	228.606	219.039
103.4	259.979	197.103
103.5	226.155	224.487
103.6	206.547	227.139
103.7	225.175	209.149
103.8	239.39	172.974
103.9	247.724	230.064
104	186.939	175.216
104.1	223.214	224.246
104.2	234.979	193.959
104.3	195.763	202.784
104.4	213.41	191.903
104.5	227.136	235.423
104.6	211.939	185.401
104.7	202.626	236.207
104.8	189.881	187.34
104.9	223.214	218.084
105	221.253	168.484
105.1	212.92	224.945
105.2	232.528	209.09
105.3	198.214	197.777
105.4	191.841	203.051
105.5	204.587	180.179
105.6	187.92	180.431
105.7	226.645	165.918
105.8	244.292	250.542
105.9	190.371	202.27
106	205.077	197.751
106.1	221.743	204.541
106.2	215.861	212.422
106.3	219.292	198.986
106.4	189.881	186.459
106.5	213.41	218.31
106.6	220.763	197.125
106.7	219.783	234.602
106.8	224.685	228.988
106.9	274.685	209.307
107	191.841	190.287
107.1	204.096	216.742
107.2	230.077	237.424
107.3	184.488	170.981
107.4	233.998	218.232
107.5	244.783	218.38
107.6	233.018	209.056
107.7	243.802	213.605
107.8	208.018	175.985
107.9	193.802	196.756
108	198.704	205.225
108.1	188.41	226.17
108.2	241.841	172.368
108.3	211.449	229.887
108.4	183.508	195.255
108.5	206.547	179.606
108.6	202.626	226.085
108.7	206.547	177.845
108.8	222.234	212.87
108.9	228.606	201.874
109	213.41	249.559
109.1	227.626	193.138
109.2	217.822	205.687
109.3	233.018	215.218
109.4	210.469	210.588
109.5	212.43	219.697
109.6	197.724	225.977
109.7	203.116	197.444
109.8	222.234	201.867
109.9	191.351	181.078
110	171.253	200.488
110.1	199.194	205.632
110.2	214.39	182.154
110.3	210.959	199.112
110.4	209.979	210.621
110.5	205.077	211.394
110.6	209.488	179.846
110.7	201.155	189.655
110.8	224.194	199.093
110.9	187.43	203.791
111	241.351	207.61
111.1	196.253	212.874
111.2	181.547	229.717
111.3	241.351	201.008
111.4	198.214	178.852
111.5	209.979	203.139
111.6	188.9	221.735
111.7	199.194	171.743
111.8	208.018	176.425
111.9	208.998	185.601
112	192.822	187.14
112.1	256.057	193.408
112.2	180.077	204.73
112.3	196.743	198.317
112.4	212.92	192.377
112.5	234.488	201.915
112.6	197.724	202.211
112.7	164.881	202.681
112.8	203.116	227.812
112.9	177.136	224.735
113	193.312	188.427
113.1	193.802	220.522
113.2	215.861	179.854
113.3	201.155	180.852
113.4	244.783	194.174
113.5	227.136	216.058
113.6	198.214	246.63
113.7	234.488	206.316
113.8	183.998	198.302
113.9	226.155	239.891
114	201.645	194.903
114.1	219.783	225.8
114.2	208.508	202.799
114.3	206.057	199.885
114.4	200.665	182.206
114.5	205.567	220.603
114.6	243.802	182.797
114.7	224.685	201.26
114.8	225.175	216.191
114.9	223.704	210.569
115	239.881	209.471
115.1	191.841	188.087
115.2	192.332	233.826
115.3	227.626	233.629
115.4	210.959	235.641
115.5	220.763	201.086
115.6	206.547	213.495
115.7	206.547	200.292
115.8	222.724	190.831
115.9	198.704	238.234
116	217.332	179.314
116.1	189.39	228.744
116.2	205.567	239.528
116.3	233.018	195.853
116.4	205.567	214.882
116.5	229.096	222.966
116.6	166.351	200.381
116.7	173.214	217.079
116.8	178.116	210.585
116.9	197.724	219.376
117	235.469	217.252
117.1	195.763	222.59
117.2	191.351	232.132
117.3	209.979	241.87
117.4	208.998	172.398
117.5	226.155	180.475
117.6	210.469	217.19
117.7	230.567	203.501
117.8	204.096	184.174
117.9	222.234	201.427
118	276.645	183.647
118.1	210.469	191.223
118.2	225.665	198.553
118.3	196.743	223.403
118.4	243.312	227.282
118.5	208.998	205.846
118.6	199.194	157.659
118.7	221.743	193.538
118.8	173.704	228.489
118.9	205.567	205.199
119	184.488	218.954
119.1	213.9	192.31
119.2	252.626	178.237
119.3	206.547	217.456
119.4	216.841	191.23
119.5	208.998	229.613
119.6	201.155	206.379
119.7	254.587	223.436
119.8	182.037	239.806
119.9	219.783	203.794
120	172.724	188.945
120.1	219.292	235.956
120.2	257.037	220.189
120.3	223.214	218.525
120.4	223.214	203.12
120.5	218.312	199.492
120.6	208.018	200.192
120.7	196.253	185.146
120.8	190.371	195.669
120.9	234.488	199.274
121	195.763	186.5
121.1	182.037	192.714
121.2	231.057	197.306
121.3	222.724	193.031
121.4	205.077	196.43
121.5	232.037	235.97
121.6	186.449	216.62
121.7	206.547	224.058
121.8	226.645	212.57
121.9	248.214	192.62
122	186.449	233.785
122.1	205.567	214.442
122.2	219.292	219.231
122.3	187.43	189.267
122.4	201.645	193.583
122.5	191.841	210.973
122.6	190.371	193.468
122.7	195.763	226.111
122.8	244.292	209.611
122.9	164.39	210.637
123	189.39	199.256
123.1	215.371	212.456
123.2	216.351	215.47
123.3	230.567	181.055
123.4	236.939	223.314
123.5	206.057	200.765
123.6	239.39	224.908
123.7	216.351	210.629
123.8	183.998	182.898
123.9	218.802	240.39
124	205.567	219.283
124.1	212.43	230.26
124.2	195.763	203.665
124.3	216.841	221.598
124.4	214.39	211.642
124.5	221.743	209.822
124.6	190.371	167.501
124.7	233.998	146.053
124.8	208.998	177.239
124.9	205.567	209.16
125	186.939	184.018
125.1	241.351	165.799
125.2	203.606	200.931
125.3	215.371	217.737
125.4	205.567	224.124
125.5	188.9	190.487
125.6	186.939	216.587
125.7	204.587	213.188
125.8	219.292	195.025
125.9	206.547	183.567
126	222.724	203.594
126.1	192.332	232.945
126.2	184.488	210.592
126.3	191.841	221.095
126.4	224.194	188.53
126.5	217.822	166.957
126.6	207.037	202.459
126.7	195.763	208.506
126.8	207.528	212.108
126.9	199.685	169.949
127	241.351	201.449
127.1	200.175	202.045
127.2	174.194	193.246
127.3	184.979	222.002
127.4	215.371	195.731
127.5	214.39	225.726
127.6	215.861	213.303
127.7	195.273	190.054
127.8	174.194	194.127
127.9	215.861	212.862
128	216.351	207.988
128.1	210.959	230.8
128.2	201.645	194.023
128.3	227.626	196.219
128.4	189.39	197.055
128.5	262.92	229.912
128.6	205.077	217.996
128.7	196.253	222.116
128.8	239.881	217.393
128.9	210.959	247.084
129	231.547	200.354
129.1	218.312	207.855
129.2	189.881	192.181
129.3	197.234	214.568
129.4	184.488	194.308
129.5	185.469	218.007
129.6	168.802	210.777
129.7	227.626	214.264
129.8	205.077	213.595
129.9	189.881	203.184
130	209.979	242.75
130.1	219.783	182.668
130.2	239.39	224.908
130.3	223.214	207.082
130.4	207.528	226.632
130.5	205.567	214.002
130.6	199.685	193.716
130.7	197.234	198.723
130.8	198.704	212.707
130.9	226.155	230.648
131	198.214	196.456
131.1	229.096	221.646
131.2	201.155	247.75
131.3	223.704	195.605
131.4	184.488	212.793
131.5	204.587	198.224
131.6	223.214	192.558
131.7	232.037	221.446
131.8	204.587	190.742
131.9	226.155	208.202
132	226.645	210.369
132.1	219.292	216.59
132.2	206.057	207.367
132.3	209.488	190.409
132.4	228.606	200.554
132.5	207.528	213.428
132.6	226.645	224.893
132.7	236.939	201.748
132.8	236.449	202.222
132.9	198.214	183.693
133	211.449	205.24
133.1	249.685	161.272
133.2	205.077	209.194
133.3	236.449	189.898
133.4	201.645	219.549
133.5	212.92	195.898
133.6	194.783	204.611
133.7	213.41	216.55
133.8	226.645	217.411
133.9	219.783	207.755
134	240.371	240.686
134.1	234.979	215.965
134.2	210.469	206.627
134.3	218.802	228.067
134.4	215.861	199.219
134.5	178.116	188.579
134.6	213.9	207.274
134.7	222.724	182.908
134.8	214.39	184.355
134.9	203.606	209.293
135	232.528	206.889
135.1	227.626	197.099
135.2	185.469	210.085
135.3	197.234	211.487
135.4	198.704	193.782
135.5	169.292	206.783
135.6	194.783	231.459
135.7	235.469	151.235
135.8	191.841	235.179
135.9	247.233	184.325
136	204.587	217.589
136.1	221.253	224.379
136.2	241.351	215.972
136.3	180.567	202.936
136.4	220.763	204.167
136.5	217.332	229.927
136.6	245.273	220.547
136.7	202.626	225.644
136.8	186.449	217.061
136.9	237.92	187.598
137	194.292	198.043
137.1	219.292	196.785
137.2	216.351	227.793
137.3	177.136	215.052
137.4	210.959	203.953
137.5	176.155	210.278
137.6	201.645	175.098
137.7	206.057	223.211
137.8	209.488	180.286
137.9	215.371	217.737
138	187.43	187.506
138.1	211.449	232.087
138.2	233.508	214.305
138.3	202.136	193.989
138.4	213.41	221.831
138.5	198.704	191.142
138.6	191.841	224.616
138.7	182.037	218.68
138.8	225.175	203.428
138.9	197.724	227.298
139	192.822	202.544
139.1	211.939	173.958
139.2	229.096	198.32
139.3	216.351	186.862
139.4	224.685	225.467
139.5	204.096	180.213
139.6	250.665	224.582
139.7	244.783	188.892
139.8	160.959	170.379
139.9	180.567	203.376
140	238.9	183.13
140.1	257.037	207.425
140.2	226.645	213.45
140.3	214.39	212.082
140.4	218.802	196.818
140.5	189.881	187.78
140.6	231.547	196.393
140.7	226.645	208.609
140.8	198.214	182.813
140.9	232.528	243.419
141	221.743	234.029
141.1	219.292	224.072
141.2	208.998	225.212
141.3	216.351	180.701
141.4	235.469	237.498
141.5	214.881	215.57
141.6	233.508	214.745
141.7	235.469	195.686
141.8	258.508	231.091
141.9	200.665	189.248
142	217.332	180.634
142.1	217.332	189.876
142.2	202.626	216.402
142.3	236.939	205.269
142.4	213.41	190.143
142.5	212.92	208.661
142.6	213.41	196.744
142.7	217.822	199.966
142.8	219.783	206.875
142.9	205.077	219.756
143	201.155	211.661
143.1	213.41	237.235
143.2	225.665	217.478
143.3	210.469	200.905
143.4	201.645	234.513
143.5	212.43	201.212
143.6	224.194	218.898
143.7	229.587	227.774
143.8	246.253	200.675
143.9	195.273	206.339
144	217.332	214.523
144.1	225.175	188.023
144.2	233.508	205.942
144.3	200.175	233.733
144.4	234.979	179.875
144.5	223.704	197.366
144.6	225.665	206.475
144.7	251.155	184.498
144.8	217.332	221.125
144.9	181.057	214.786
145	209.488	207.134
145.1	249.194	209.718
145.2	201.155	229.705
145.3	222.724	186.869
145.4	211.449	202.159
145.5	236.939	200.428
145.6	210.959	203.073
145.7	236.449	222.467
145.8	227.136	201.974
145.9	219.783	202.033
146	218.312	233.381
146.1	227.626	213.384
146.2	240.371	212.078
146.3	193.312	179.625
146.4	208.998	198.364
146.5	204.096	235.667
146.6	209.488	203.173
146.7	210.959	199.992
146.8	217.332	185.035
146.9	234.979	189.558
147	211.939	201.246
147.1	219.292	209.108
147.2	205.567	207.4
147.3	201.645	209.427
147.4	160.469	223.666
147.5	200.665	166.362
147.6	197.234	202.244
147.7	186.939	202.503
147.8	213.9	190.55
147.9	198.704	200.384
148	233.018	211.257
148.1	220.273	220.045
148.2	207.037	198.498
148.3	182.037	228.363
148.4	229.096	185.997
148.5	205.567	206.96
148.6	225.175	215.311
148.7	202.136	204.112
148.8	186.939	208.225
148.9	227.626	211.623
149	213.41	180.46
149.1	211.449	247.491
149.2	187.92	239.407
149.3	178.606	185.465
149.4	196.743	160.466
149.5	213.9	204.193
149.6	214.881	177.72
149.7	215.371	227.86
149.8	244.783	179.65
149.9	233.998	209.87
150	185.959	210.492
150.1	198.214	203.498
150.2	216.841	214.996
150.3	229.096	184.236
150.4	228.116	191.345
150.5	239.39	194.1
150.6	206.057	202.525
150.7	220.763	194.485
150.8	207.037	218.303
150.9	246.743	238.492
151	229.096	172.353
151.1	203.116	213.728
151.2	229.096	210.643
151.3	244.783	206.937
151.4	204.096	200.458
151.5	218.312	177.927
151.6	233.998	224.394
151.7	248.704	216.353
151.8	226.155	200.72
151.9	249.685	224.649
152	229.587	210.17
152.1	206.057	199.445
152.2	214.881	199.726
152.3	201.645	207.226
152.4	205.567	204.759
152.5	211.449	206.12
152.6	189.881	181.178
152.7	216.841	172.305
152.8	193.312	187.987
152.9	198.214	192.495
153	233.018	212.577
153.1	210.959	247.524
153.2	244.783	231.584
153.3	194.292	202.444
153.4	230.567	190.738
153.5	160.469	230.268
153.6	218.802	221.465
153.7	212.43	199.892
153.8	202.136	197.51
153.9	230.567	212.304
154	220.763	203.287
154.1	237.92	209.164
154.2	199.194	219.716
154.3	230.077	205.735
154.4	208.018	204.153
154.5	242.332	216.346
154.6	225.665	195.032
154.7	232.037	186.677
154.8	233.508	149.167
154.9	168.312	218.732
155	216.351	233.955
155.1	229.587	208.849
155.2	227.626	245.072
155.3	177.626	237.025
155.4	212.43	215.736
155.5	234.488	212.037
155.6	210.469	210.588
155.7	221.253	217.778
155.8	237.43	232.963
155.9	215.861	213.303
156	212.92	186.215
156.1	208.018	179.506
156.2	210.469	194.304
156.3	231.057	210.95
156.4	197.234	223.81
156.5	202.626	204.959
156.6	250.175	227.696
156.7	206.547	218.336
156.8	196.253	190.428
156.9	219.783	202.033
157	207.037	185.294
157.1	214.881	241.537
157.2	185.959	194.648
157.3	189.39	226.983
157.4	207.037	230.626
157.5	193.802	192.795
157.6	182.528	224.369
157.7	211.449	201.719
157.8	233.018	183.089
157.9	211.939	217.97
158	229.096	240.131
158.1	245.273	241.233
158.2	220.273	204.641
158.3	208.508	227.886
158.4	183.998	207.544
158.5	189.881	215.067
158.6	207.037	175.172
158.7	262.43	158.646
158.8	208.018	239.802
158.9	196.743	220.322
159	224.685	177.494
159.1	212.43	201.652
159.2	212.92	206.46
159.3	199.685	171.27
159.4	220.273	222.245
159.5	208.018	195.79
159.6	195.763	208.066
159.7	210.469	203.546
159.8	229.587	215.011
159.9	227.136	224.86
160	202.626	189.555
160.1	219.783	210.836
160.2	244.292	199.048
160.3	218.312	202.573
160.4	219.783	191.47
160.5	220.763	237.616
160.6	202.626	220.363
160.7	233.998	162.778
160.8	165.371	207.489
160.9	233.018	216.098
161	231.057	183.223
161.1	211.939	224.132
161.2	208.018	208.994
161.3	164.881	197.84
161.4	219.292	217.471
161.5	226.645	219.172
161.6	243.802	164.312
161.7	229.096	185.556
161.8	190.371	201.83
161.9	193.802	200.717
162	209.979	174.532
162.1	200.175	209.967
162.2	237.92	201.682
162.3	213.9	168.984
162.4	184.979	191.194
162.5	222.724	211.076
162.6	214.39	217.804
162.7	189.39	213.78
162.8	234.488	204.995
162.9	219.783	212.596
163	213.9	186.148
163.1	241.841	235.744
163.2	222.234	187.343
163.3	233.998	229.235
163.4	226.645	200.687
163.5	198.704	260.24
163.6	216.841	204.434
163.7	228.606	178.548
163.8	231.547	184.95
163.9	210.959	193.83
164	227.626	200.18
164.1	198.704	217.108
164.2	232.528	225.374
164.3	201.155	187.454
164.4	224.194	238.263
164.5	211.939	192.003
164.6	224.685	191.137
164.7	208.998	234.014
164.8	224.194	194.252
164.9	251.155	207.825
165	201.155	201.098
165.1	248.704	204.03
165.2	185.959	190.687
165.3	192.332	182.772
165.4	210.469	178.019
165.5	233.018	204.215
165.6	191.841	173.563
165.7	194.292	193.202
165.8	231.057	196.426
165.9	185.469	191.6
166	181.547	179.103
166.1	225.665	209.996
166.2	221.253	241.984
166.3	180.077	199.008
166.4	217.332	212.762
166.5	187.92	198.476
166.6	182.528	222.608
166.7	219.292	224.953
166.8	191.841	212.293
166.9	204.096	170.97
167	226.645	195.846
167.1	220.273	217.404
167.2	215.861	186.015
167.3	207.528	188.782
167.4	208.508	229.646
167.5	231.057	209.19
167.6	211.449	207.881
167.7	220.763	224.413
167.8	183.018	207.611
167.9	183.508	200.976
168	201.645	198.864
168.1	222.234	189.543
168.2	232.528	188.404
168.3	205.567	155.466
168.4	230.567	202.621
168.5	193.312	205.592
168.6	213.41	195.424
168.7	200.175	194.563
168.8	208.018	194.03
168.9	188.9	195.768
169	248.214	222.548
169.1	231.547	235.123
169.2	193.802	220.522
169.3	210.469	209.268
169.4	221.253	179.928
169.5	204.587	224.191
169.6	214.39	192.717
169.7	203.606	191.249
169.8	187.92	243.808
169.9	194.292	191.881
170	234.979	228.288
170.1	188.41	218.248
170.2	215.861	219.024
170.3	215.861	206.701
170.4	228.606	186.47
170.5	234.488	216.879
170.6	199.685	200.317
170.7	245.273	225.389
170.8	212.43	205.613
170.9	248.214	200.102
171	183.508	214.179
171.1	209.979	196.537
171.2	225.175	175.26
171.3	200.665	197.61
171.4	206.057	172.157
171.5	191.841	209.212
171.6	183.508	206.257
171.7	238.9	210.417
171.8	191.841	193.368
171.9	248.704	203.59
172	213.41	178.26
172.1	217.332	182.835
172.2	170.273	194.833
172.3	242.822	210.151
172.4	225.175	192.425
172.5	272.234	210.354
172.6	234.488	197.954
172.7	223.214	200.92
172.8	172.724	209.631
172.9	188.41	238.933
173	214.39	190.076
173.1	192.332	247.029
173.2	209.979	199.178
173.3	227.136	214.297
173.4	207.528	185.701
173.5	251.155	236.432
173.6	194.292	211.246
173.7	200.665	210.814
173.8	216.351	220.751
173.9	221.253	216.017
174	242.822	200.469
174.1	199.194	212.234
174.2	216.351	223.392
174.3	215.861	209.782
174.4	168.802	172.047
174.5	212.92	193.697
174.6	241.351	215.092
174.7	242.332	218.987
174.8	230.077	231.262
174.9	197.234	176.278
175	183.018	201.009
175.1	222.234	186.463
175.2	214.39	234.528
175.3	202.626	199.678
175.4	215.861	213.303
175.5	215.861	187.336
175.6	203.116	190.842
175.7	214.39	161.469
175.8	215.371	204.093
175.9	229.587	211.05
176	214.39	175.992
176.1	232.528	182.683
176.2	191.351	184.599
176.3	211.449	180.153
176.4	200.665	209.933
176.5	185.469	210.525
176.6	191.841	178.404
176.7	225.665	193.712
176.8	213.9	186.589
176.9	210.469	197.384
177	232.037	195.479
177.1	227.136	212.977
177.2	159.979	190.691
177.3	191.841	211.853
177.4	195.763	212.027
177.5	211.449	210.962
177.6	196.743	194.356
177.7	205.567	227.645
177.8	194.783	172.483
177.9	240.371	188.312
178	202.626	225.204
178.1	238.9	277.315
178.2	231.057	191.145
178.3	217.332	233.008
178.4	220.763	179.961
178.5	226.645	218.292
178.6	224.685	203.461
178.7	223.704	182.402
178.8	209.488	208.894
178.9	196.253	173.703
179	212.43	207.814
179.1	234.488	220.84
179.2	229.587	217.212
179.3	200.665	207.293
179.4	211.449	214.482
179.5	258.998	172.083
179.6	251.645	187.106
179.7	200.665	259.667
179.8	207.528	190.542
179.9	199.685	182.713
180	197.234	226.011
180.1	191.351	221.129
180.2	195.273	202.818
180.3	216.841	209.275
180.4	234.979	216.845
180.5	186.449	172.609
180.6	207.528	216.509
180.7	222.234	212.43
180.8	232.037	258.416
180.9	208.508	192.676
181	198.704	208.306
181.1	212.43	215.736
181.2	210.959	192.95
181.3	257.037	196.422
181.4	175.175	191.859
181.5	243.802	182.357
181.6	201.645	227.471
181.7	210.959	177.106
181.8	216.841	156.021
181.9	238.9	220.54
182	224.685	196.859
182.1	217.332	203.08
182.2	185.959	216.214
182.3	204.096	221.143
182.4	204.096	220.263
182.5	195.273	229.665
182.6	197.234	187.72
182.7	226.645	206.849
182.8	224.685	210.062
182.9	194.292	203.324
183	218.802	187.136
183.1	186.939	212.626
183.2	224.194	215.817
183.3	205.567	218.843
183.4	216.351	178.94
183.5	228.116	180.342
183.6	209.979	186.855
183.7	222.234	194.385
183.8	213.9	187.029
183.9	240.861	210.284
184	211.939	157.674
184.1	227.626	175.094
184.2	200.175	200.284
184.3	198.214	214.501
184.4	215.861	188.656
184.5	224.194	193.811
184.6	253.116	223.976
184.7	187.43	231.518
184.8	221.743	206.301
184.9	199.685	221.883
185	231.057	217.992
185.1	223.214	212.803
185.2	205.077	161.221
185.3	201.155	186.134
185.4	238.9	169.046
185.5	228.606	184.269
185.6	213.9	178.666
185.7	197.234	233.493
185.8	230.567	247.953
185.9	262.92	243.555
186	204.587	212.308
186.1	229.096	223.847
186.2	245.763	192.347
186.3	222.724	220.318
186.4	227.626	206.342
186.5	205.567	188.475
186.6	213.41	198.505
186.7	191.841	219.335
186.8	239.39	171.214
186.9	206.057	191.963
187	223.214	227.767
187.1	255.077	216.361
187.2	209.979	211.942
187.3	220.273	192.317
187.4	202.626	211.121
187.5	197.234	176.278
187.6	206.057	213.088
187.7	237.43	188.952
187.8	215.861	197.458
187.9	230.567	210.543
188	192.332	218.862
188.1	197.234	233.053
188.2	210.959	196.911
188.3	201.155	210.34
188.4	222.724	248.926
188.5	195.273	223.063
188.6	220.763	238.056
188.7	221.743	191.777
188.8	215.371	219.497
188.9	195.763	197.063
189	208.508	236.248
189.1	238.9	213.938
189.2	213.41	196.304
189.3	248.214	219.467
189.4	200.175	201.164
189.5	195.273	237.587
189.6	195.273	213.821
189.7	218.802	191.977
189.8	201.155	221.783
189.9	233.508	196.26
190	179.096	194.234
190.1	218.802	188.456
190.2	190.371	187.306
190.3	180.567	206.457
190.4	214.39	185.235
190.5	209.488	179.406
190.6	197.724	239.621
190.7	216.841	218.077
190.8	217.332	229.927
190.9	211.939	215.329
191	233.018	220.059
191.1	236.939	188.545
191.2	202.626	200.118
191.3	221.743	195.738
191.4	183.998	192.581
191.5	265.371	187.054
191.6	232.037	209.123
191.7	226.645	206.408
191.8	209.488	209.334
191.9	210.959	193.83
192	221.743	202.34
192.1	227.136	212.537
192.2	241.841	220.34
192.3	226.645	247.779
192.4	206.057	221.891
192.5	233.508	236.75
192.6	241.841	202.296
192.7	250.665	219.301
192.8	213.41	206.427
192.9	204.096	183.733
193	186.939	251.797
193.1	202.626	232.246
193.2	205.077	192.029
193.3	221.253	196.212
193.4	215.371	195.291
193.5	219.783	187.069
193.6	245.273	212.625
193.7	231.057	188.944
193.8	236.939	218.473
193.9	198.214	160.807
194	173.214	213.118
194.1	236.449	180.216
194.2	223.704	255.021
194.3	194.292	218.288
194.4	197.724	212.334
194.5	222.724	198.753
194.6	206.547	207.773
194.7	242.332	191.699
194.8	190.371	199.19
194.9	215.371	193.53
195	188.9	212.933
195.1	196.743	233.086
195.2	210.469	221.151
195.3	231.057	213.151
195.4	210.469	202.226
195.5	218.802	217.064
195.6	225.175	228.074
195.7	211.939	225.452
195.8	226.155	267.178
195.9	231.547	190.671
196	237.43	227.242
196.1	229.587	202.248
196.2	215.861	193.937
196.3	184.979	205.277
196.4	191.351	189.881
196.5	214.881	211.168
196.6	182.037	205.477
196.7	209.488	179.406
196.8	221.743	217.744
196.9	204.096	173.611
197	162.92	212.937
197.1	184.979	195.155
197.2	186.449	203.857
197.3	190.371	197.429
197.4	202.626	220.803
197.5	217.822	254.1
197.6	221.743	193.538
197.7	203.606	195.65
197.8	171.253	185.524
197.9	245.763	194.107
198	201.645	173.777
198.1	225.665	239.924
198.2	197.724	221.136
198.3	258.998	213.453
198.4	214.881	209.848
198.5	212.43	178.766
198.6	226.155	219.205
198.7	209.488	196.571
198.8	219.292	221.432
198.9	208.998	227.852
199	204.096	208.82
199.1	215.371	194.851
199.2	255.077	222.522
199.3	196.743	210.64
199.4	196.253	234.44
199.5	211.449	197.758
199.6	225.175	206.068
199.7	220.273	224.006
199.8	198.704	212.267
[truncated: 5,418 more rows]

## Sheet: Panel b (right)
Time (s)	FRET efficiency
0	0.4918
0.1	0.47919
0.2	0.49071
0.3	0.46172
0.4	0.53785
0.5	0.4824
0.6	0.54388
0.7	0.46946
0.8	0.47654
0.9	0.495
1	0.48721
1.1	0.47452
1.2	0.51544
1.3	0.50382
1.4	0.53805
1.5	0.46364
1.6	0.4709
1.7	0.52567
1.8	0.53237
1.9	0.43995
2	0.51511
2.1	0.45088
2.2	0.52653
2.3	0.46955
2.4	0.46491
2.5	0.52915
2.6	0.44993
2.7	0.48228
2.8	0.50607
2.9	0.49047
3	0.46361
3.1	0.42951
3.2	0.43546
3.3	0.50469
3.4	0.47895
3.5	0.41456
3.6	0.49264
3.7	0.47816
3.8	0.48507
3.9	0.50251
4	0.51219
4.1	0.50746
4.2	0.54399
4.3	0.5103
4.4	0.52392
4.5	0.52248
4.6	0.48679
4.7	0.48745
4.8	0.50535
4.9	0.52396
5	0.48138
5.1	0.51311
5.2	0.54946
5.3	0.44243
5.4	0.50807
5.5	0.49842
5.6	0.46991
5.7	0.49685
5.8	0.43878
5.9	0.4852
6	0.56643
6.1	0.46496
6.2	0.48787
6.3	0.46648
6.4	0.46289
6.5	0.50391
6.6	0.47011
6.7	0.4843
6.8	0.53837
6.9	0.47509
7	0.45623
7.1	0.49814
7.2	0.51432
7.3	0.44822
7.4	0.51712
7.5	0.47037
7.6	0.51633
7.7	0.46345
7.8	0.52095
7.9	0.42616
8	0.52049
8.1	0.51749
8.2	0.52843
8.3	0.50706
8.4	0.52439
8.5	0.45219
8.6	0.48749
8.7	0.4578
8.8	0.48023
8.9	0.52662
9	0.53402
9.1	0.47047
9.2	0.45117
9.3	0.46106
9.4	0.5286
9.5	0.48691
9.6	0.45787
9.7	0.49007
9.8	0.50356
9.9	0.47957
10	0.48278
10.1	0.52109
10.2	0.51728
10.3	0.52974
10.4	0.46137
10.5	0.56539
10.6	0.45663
10.7	0.52519
10.8	0.43898
10.9	0.5022
11	0.47901
11.1	0.51155
11.2	0.5103
11.3	0.47499
11.4	0.49395
11.5	0.44941
11.6	0.51978
11.7	0.5199
11.8	0.47456
11.9	0.46458
12	0.47824
12.1	0.4928
12.2	0.50222
12.3	0.53979
12.4	0.46962
12.5	0.48311
12.6	0.50936
12.7	0.48595
12.8	0.52049
12.9	0.49041
13	0.49207
13.1	0.51256
13.2	0.50565
13.3	0.43752
13.4	0.51975
13.5	0.43847
13.6	0.50429
13.7	0.48536
13.8	0.50832
13.9	0.46571
14	0.52951
14.1	0.50635
14.2	0.51202
14.3	0.45453
14.4	0.4421
14.5	0.51232
14.6	0.46761
14.7	0.47592
14.8	0.47141
14.9	0.48415
15	0.54666
15.1	0.48133
15.2	0.47454
15.3	0.46863
15.4	0.43325
15.5	0.46173
15.6	0.5306
15.7	0.52679
15.8	0.47338
15.9	0.48946
16	0.49775
16.1	0.45008
16.2	0.49865
16.3	0.44111
16.4	0.48617
16.5	0.48737
16.6	0.49369
16.7	0.50656
16.8	0.51582
16.9	0.52055
17	0.47619
17.1	0.46866
17.2	0.48776
17.3	0.50942
17.4	0.50995
17.5	0.45576
17.6	0.51921
17.7	0.50036
17.8	0.47113
17.9	0.52865
18	0.52274
18.1	0.52979
18.2	0.43395
18.3	0.54855
18.4	0.51413
18.5	0.5202
18.6	0.50906
18.7	0.49228
18.8	0.49215
18.9	0.46289
19	0.5116
19.1	0.55846
19.2	0.51225
19.3	0.47553
19.4	0.51297
19.5	0.52819
19.6	0.52427
19.7	0.48813
19.8	0.50714
19.9	0.49523
20	0.46488
20.1	0.49086
20.2	0.50541
20.3	0.54149
20.4	0.49838
20.5	0.44828
20.6	0.48975
20.7	0.53548
20.8	0.45437
20.9	0.51919
21	0.50362
21.1	0.50102
21.2	0.53895
21.3	0.51786
21.4	0.50603
21.5	0.46446
21.6	0.45941
21.7	0.55228
21.8	0.54951
21.9	0.47312
22	0.49411
22.1	0.50638
22.2	0.51926
22.3	0.49942
22.4	0.49904
22.5	0.52017
22.6	0.44073
22.7	0.46207
22.8	0.49993
22.9	0.48495
23	0.47912
23.1	0.45275
23.2	0.52614
23.3	0.5151
23.4	0.51129
23.5	0.47626
23.6	0.46777
23.7	0.49344
23.8	0.49299
23.9	0.44596
24	0.46732
24.1	0.53155
24.2	0.41176
24.3	0.46941
24.4	0.48278
24.5	0.50509
24.6	0.47179
24.7	0.42194
24.8	0.49486
24.9	0.47654
25	0.44188
25.1	0.48691
25.2	0.54678
25.3	0.47466
25.4	0.52209
25.5	0.47997
25.6	0.52544
25.7	0.48981
25.8	0.49898
25.9	0.50942
26	0.46278
26.1	0.50434
26.2	0.53041
26.3	0.47821
26.4	0.46041
26.5	0.52181
26.6	0.51402
26.7	0.53214
26.8	0.5268
26.9	0.48066
27	0.55174
27.1	0.49605
27.2	0.51122
27.3	0.467
27.4	0.51717
27.5	0.45562
27.6	0.5255
27.7	0.56302
27.8	0.4408
27.9	0.47862
28	0.46976
28.1	0.4533
28.2	0.46988
28.3	0.41174
28.4	0.55529
28.5	0.50062
28.6	0.52311
28.7	0.47456
28.8	0.47995
28.9	0.45925
29	0.48646
29.1	0.50008
29.2	0.43784
29.3	0.49828
29.4	0.46711
29.5	0.48125
29.6	0.50116
29.7	0.49477
29.8	0.46254
29.9	0.50864
30	0.46156
30.1	0.47723
30.2	0.47001
30.3	0.45388
30.4	0.53738
30.5	0.51654
30.6	0.51467
30.7	0.55048
30.8	0.50957
30.9	0.47433
31	0.45924
31.1	0.49275
31.2	0.52441
31.3	0.52911
31.4	0.50265
31.5	0.45331
31.6	0.49731
31.7	0.46747
31.8	0.42384
31.9	0.4533
32	0.51248
32.1	0.51697
32.2	0.45261
32.3	0.49012
32.4	0.54051
32.5	0.46816
32.6	0.5009
32.7	0.53297
32.8	0.46789
32.9	0.54077
33	0.5563
33.1	0.49873
33.2	0.47301
33.3	0.51436
33.4	0.52725
33.5	0.49181
33.6	0.51876
33.7	0.44812
33.8	0.52023
33.9	0.48931
34	0.49443
34.1	0.47901
34.2	0.45707
34.3	0.48133
34.4	0.46347
34.5	0.45433
34.6	0.48488
34.7	0.5536
34.8	0.55189
34.9	0.50253
35	0.51661
35.1	0.47636
35.2	0.5713
35.3	0.4678
35.4	0.50022
35.5	0.45386
35.6	0.54771
35.7	0.48865
35.8	0.51935
35.9	0.49625
36	0.42415
36.1	0.47119
36.2	0.46604
36.3	0.47804
36.4	0.49184
36.5	0.5055
36.6	0.55913
36.7	0.48776
36.8	0.50201
36.9	0.53059
37	0.5187
37.1	0.45194
37.2	0.47252
37.3	0.56698
37.4	0.49634
37.5	0.49889
37.6	0.49952
37.7	0.52068
37.8	0.52178
37.9	0.48578
38	0.44258
38.1	0.52706
38.2	0.4638
38.3	0.48763
38.4	0.54035
38.5	0.51719
38.6	0.47159
38.7	0.48514
38.8	0.46075
38.9	0.50743
39	0.48796
39.1	0.4655
39.2	0.50505
39.3	0.46575
39.4	0.48251
39.5	0.53128
39.6	0.51969
39.7	0.4977
39.8	0.45516
39.9	0.5057
40	0.45552
40.1	0.49395
40.2	0.45451
40.3	0.51311
40.4	0.49239
40.5	0.53954
40.6	0.47995
40.7	0.5241
40.8	0.48635
40.9	0.46639
41	0.57516
41.1	0.49699
41.2	0.51108
41.3	0.46652
41.4	0.49263
41.5	0.44287
41.6	0.46851
41.7	0.44658
41.8	0.52566
41.9	0.47427
42	0.48879
42.1	0.54129
42.2	0.50009
42.3	0.3503
42.4	0.49652
42.5	0.47057
42.6	0.54479
42.7	0.54531
42.8	0.46409
42.9	0.46015
43	0.47833
43.1	0.5181
43.2	0.44667
43.3	0.49857
43.4	0.46342
43.5	0.50476
43.6	0.48054
43.7	0.53025
43.8	0.46255
43.9	0.51124
44	0.51796
44.1	0.47404
44.2	0.47971
44.3	0.464
44.4	0.41452
44.5	0.49314
44.6	0.54735
44.7	0.52479
44.8	0.5143
44.9	0.49586
45	0.51607
45.1	0.45731
45.2	0.48104
45.3	0.51071
45.4	0.52648
45.5	0.50003
45.6	0.49643
45.7	0.49773
45.8	0.46486
45.9	0.51934
46	0.56291
46.1	0.45636
46.2	0.46539
46.3	0.49815
46.4	0.52939
46.5	0.51191
46.6	0.51191
46.7	0.51625
46.8	0.52644
46.9	0.44511
47	0.49254
47.1	0.50365
47.2	0.48147
47.3	0.47693
47.4	0.48105
47.5	0.50914
47.6	0.49024
47.7	0.50724
47.8	0.5306
47.9	0.46841
48	0.52343
48.1	0.45807
48.2	0.50081
48.3	0.43009
48.4	0.50526
48.5	0.45716
48.6	0.52304
48.7	0.50448
48.8	0.49459
48.9	0.47286
49	0.48842
49.1	0.53695
49.2	0.49205
49.3	0.50222
49.4	0.49376
49.5	0.50481
49.6	0.51462
49.7	0.50785
49.8	0.51989
49.9	0.50029
50	0.42479
50.1	0.4748
50.2	0.42436
50.3	0.53244
50.4	0.52941
50.5	0.51917
50.6	0.47864
50.7	0.52159
50.8	0.49078
50.9	0.41994
51	0.45629
51.1	0.55092
51.2	0.53091
51.3	0.44072
51.4	0.47801
51.5	0.44887
51.6	0.46947
51.7	0.5093
51.8	0.51366
51.9	0.54226
52	0.5189
52.1	0.47896
52.2	0.48874
52.3	0.54089
52.4	0.51222
52.5	0.48856
52.6	0.52345
52.7	0.49278
52.8	0.44676
52.9	0.49898
53	0.49202
53.1	0.47363
53.2	0.52146
53.3	0.41257
53.4	0.45659
53.5	0.48493
53.6	0.47987
53.7	0.52076
53.8	0.47641
53.9	0.50347
54	0.47951
54.1	0.4808
54.2	0.52672
54.3	0.49532
54.4	0.53796
54.5	0.47109
54.6	0.48567
54.7	0.55925
54.8	0.48391
54.9	0.45092
55	0.45642
55.1	0.44843
55.2	0.46724
55.3	0.43193
55.4	0.43392
55.5	0.51208
55.6	0.48974
55.7	0.49623
55.8	0.452
55.9	0.45384
56	0.48158
56.1	0.50069
56.2	0.39387
56.3	0.5636
56.4	0.49157
56.5	0.45568
56.6	0.44996
56.7	0.52992
56.8	0.46106
56.9	0.53742
57	0.50484
57.1	0.46825
57.2	0.4335
57.3	0.4882
57.4	0.50822
57.5	0.48785
57.6	0.51641
57.7	0.46009
57.8	0.46814
57.9	0.51393
58	0.44103
58.1	0.47508
58.2	0.54218
58.3	0.47469
58.4	0.50836
58.5	0.45804
58.6	0.50086
58.7	0.51478
58.8	0.47444
58.9	0.50483
59	0.45966
59.1	0.49764
59.2	0.52511
59.3	0.47188
59.4	0.55813
59.5	0.47479
59.6	0.49934
59.7	0.49952
59.8	0.46966
59.9	0.40759
60	0.47386
60.1	0.49543
60.2	0.50538
60.3	0.51867
60.4	0.47121
60.5	0.399
60.6	0.48376
60.7	0.4533
60.8	0.52525
60.9	0.47854
61	0.4431
61.1	0.45386
61.2	0.50553
61.3	0.51207
61.4	0.49058
61.5	0.52441
61.6	0.51938
61.7	0.54398
61.8	0.48011
61.9	0.51905
62	0.49494
62.1	0.46586
62.2	0.47426
62.3	0.49278
62.4	0.48501
62.5	0.50546
62.6	0.48474
62.7	0.51071
62.8	0.48534
62.9	0.49759
63	0.45168
63.1	0.50378
63.2	0.48159
63.3	0.51483
63.4	0.57345
63.5	0.49646
63.6	0.47164
63.7	0.49961
63.8	0.47876
63.9	0.49219
64	0.55805
64.1	0.48486
64.2	0.48318
64.3	0.50449
64.4	0.46389
64.5	0.482
64.6	0.44948
64.7	0.50763
64.8	0.44889
64.9	0.46564
65	0.50101
65.1	0.44288
65.2	0.4208
65.3	0.49007
65.4	0.43792
65.5	0.52062
65.6	0.43572
65.7	0.51312
65.8	0.51143
65.9	0.46309
66	0.43316
66.1	0.55536
66.2	0.48042
66.3	0.48675
66.4	0.51039
66.5	0.48416
66.6	0.47683
66.7	0.49671
66.8	0.52467
66.9	0.43573
67	0.49158
67.1	0.48706
67.2	0.43983
67.3	0.44102
67.4	0.52286
67.5	0.49007
67.6	0.45065
67.7	0.46361
67.8	0.50032
67.9	0.4905
68	0.48698
68.1	0.47082
68.2	0.44705
68.3	0.52348
68.4	0.52946
68.5	0.46068
68.6	0.43897
68.7	0.48953
68.8	0.42467
68.9	0.43531
69	0.54398
69.1	0.50662
69.2	0.54266
69.3	0.52576
69.4	0.50691
69.5	0.52369
69.6	0.48611
69.7	0.51627
69.8	0.56228
69.9	0.45978
70	0.49228
70.1	0.47829
70.2	0.46029
70.3	0.52241
70.4	0.4833
70.5	0.4987
70.6	0.53309
70.7	0.47322
70.8	0.5253
70.9	0.54395
71	0.51504
71.1	0.4953
71.2	0.45269
71.3	0.49004
71.4	0.4957
71.5	0.50981
71.6	0.4989
71.7	0.47795
71.8	0.44946
71.9	0.52433
72	0.50831
72.1	0.52141
72.2	0.41642
72.3	0.46903
72.4	0.49962
72.5	0.46033
72.6	0.52976
72.7	0.47535
72.8	0.51223
72.9	0.47063
73	0.53315
73.1	0.44598
73.2	0.45328
73.3	0.42234
73.4	0.51402
73.5	0.48582
73.6	0.48448
73.7	0.53752
73.8	0.52001
73.9	0.44604
74	0.44377
74.1	0.56306
74.2	0.5111
74.3	0.49653
74.4	0.46056
74.5	0.46822
74.6	0.44568
74.7	0.48633
74.8	0.50998
74.9	0.51285
75	0.46065
75.1	0.46552
75.2	0.46145
75.3	0.51665
75.4	0.44549
75.5	0.51059
75.6	0.54092
75.7	0.53489
75.8	0.48051
75.9	0.50933
76	0.50514
76.1	0.48591
76.2	0.47461
76.3	0.51617
76.4	0.48364
76.5	0.48813
76.6	0.52102
76.7	0.53687
76.8	0.47303
76.9	0.46612
77	0.478
77.1	0.47703
77.2	0.4918
77.3	0.46413
77.4	0.45445
77.5	0.52316
77.6	0.47635
77.7	0.48979
77.8	0.51598
77.9	0.53292
78	0.46266
78.1	0.50582
78.2	0.46361
78.3	0.48495
78.4	0.50485
78.5	0.4936
78.6	0.49772
78.7	0.50344
78.8	0.472
78.9	0.49742
79	0.50821
79.1	0.47128
79.2	0.55085
79.3	0.50602
79.4	0.50855
79.5	0.46767
79.6	0.50634
79.7	0.48346
79.8	0.51208
79.9	0.46136
80	0.4987
80.1	0.49422
80.2	0.4967
80.3	0.45444
80.4	0.465
80.5	0.50977
80.6	0.51272
80.7	0.47697
80.8	0.47962
80.9	0.48694
81	0.52507
81.1	0.53795
81.2	0.5258
81.3	0.45083
81.4	0.52399
81.5	0.49851
81.6	0.48208
81.7	0.54584
81.8	0.54685
81.9	0.45982
82	0.43936
82.1	0.51196
82.2	0.50309
82.3	0.54568
82.4	0.46647
82.5	0.46905
82.6	0.47271
82.7	0.4807
82.8	0.48088
82.9	0.53353
83	0.4826
83.1	0.48099
83.2	0.48465
83.3	0.41388
83.4	0.44848
83.5	0.48482
83.6	0.45556
83.7	0.534
83.8	0.47079
83.9	0.51324
84	0.47207
84.1	0.518
84.2	0.45446
84.3	0.51556
84.4	0.48231
84.5	0.46739
84.6	0.5209
84.7	0.50355
84.8	0.46507
84.9	0.54449
85	0.49879
85.1	0.44854
85.2	0.47008
85.3	0.49823
85.4	0.44443
85.5	0.43158
85.6	0.53799
85.7	0.46652
85.8	0.48613
85.9	0.50922
86	0.47275
86.1	0.45662
86.2	0.46934
86.3	0.53147
86.4	0.50274
86.5	0.52227
86.6	0.5218
86.7	0.47431
86.8	0.45389
86.9	0.50024
87	0.52624
87.1	0.46414
87.2	0.46651
87.3	0.47173
87.4	0.4962
87.5	0.50081
87.6	0.50517
87.7	0.50478
87.8	0.49004
87.9	0.52784
88	0.48204
88.1	0.46919
88.2	0.49702
88.3	0.46801
88.4	0.45009
88.5	0.55401
88.6	0.46983
88.7	0.488
88.8	0.44521
88.9	0.44531
89	0.54076
89.1	0.49873
89.2	0.49757
89.3	0.51485
89.4	0.49084
89.5	0.53168
89.6	0.44754
89.7	0.48401
89.8	0.50232
89.9	0.48384
90	0.45331
90.1	0.49861
90.2	0.49036
90.3	0.48471
90.4	0.50191
90.5	0.44325
90.6	0.48877
90.7	0.57719
90.8	0.43582
90.9	0.51312
91	0.48529
91.1	0.50285
91.2	0.50951
91.3	0.46217
91.4	0.45868
91.5	0.52817
91.6	0.50491
91.7	0.44812
91.8	0.48901
91.9	0.47129
92	0.46654
92.1	0.49163
92.2	0.46641
92.3	0.45328
92.4	0.44202
92.5	0.5218
92.6	0.50331
92.7	0.52867
92.8	0.49515
92.9	0.44777
93	0.4709
93.1	0.50265
93.2	0.4505
93.3	0.54703
93.4	0.51236
93.5	0.5012
93.6	0.48234
93.7	0.41513
93.8	0.49505
93.9	0.53759
94	0.45104
94.1	0.53008
94.2	0.47817
94.3	0.48464
94.4	0.5259
94.5	0.44057
94.6	0.56204
94.7	0.44539
94.8	0.52477
94.9	0.53855
95	0.50253
95.1	0.49517
95.2	0.45332
95.3	0.4522
95.4	0.51607
95.5	0.47403
95.6	0.47119
95.7	0.43797
95.8	0.48154
95.9	0.46589
96	0.51692
96.1	0.45501
96.2	0.48438
96.3	0.46925
96.4	0.45099
96.5	0.49634
96.6	0.47703
96.7	0.42579
96.8	0.44165
96.9	0.55087
97	0.45036
97.1	0.5313
97.2	0.51145
97.3	0.50426
97.4	0.48379
97.5	0.4623
97.6	0.47164
97.7	0.49006
97.8	0.50374
97.9	0.47573
98	0.46079
98.1	0.42352
98.2	0.45447
98.3	0.4826
98.4	0.51902
98.5	0.44215
98.6	0.38276
98.7	0.45668
98.8	0.47859
98.9	0.46663
99	0.52192
99.1	0.52566
99.2	0.45494
99.3	0.44466
99.4	0.5512
99.5	0.48923
99.6	0.52425
99.7	0.45548
99.8	0.51299
99.9	0.54118
100	0.51913
100.1	0.46458
100.2	0.48267
100.3	0.50918
100.4	0.4678
100.5	0.4963
100.6	0.51939
100.7	0.44878
100.8	0.50463
100.9	0.57839
101	0.45133
101.1	0.51544
101.2	0.51688
101.3	0.44765
101.4	0.42582
101.5	0.51105
101.6	0.54179
101.7	0.46852
101.8	0.4808
101.9	0.50058
102	0.43311
102.1	0.49274
102.2	0.5172
102.3	0.51644
102.4	0.5245
102.5	0.48407
102.6	0.48117
102.7	0.55079
102.8	0.47504
102.9	0.51593
103	0.42919
103.1	0.52068
103.2	0.44601
103.3	0.48931
103.4	0.43122
103.5	0.49815
103.6	0.52374
103.7	0.48155
103.8	0.41947
103.9	0.48152
104	0.48381
104.1	0.50115
104.2	0.45219
104.3	0.50881
104.4	0.47347
104.5	0.50896
104.6	0.46661
104.7	0.53826
104.8	0.49663
104.9	0.49419
105	0.4323
105.1	0.51373
105.2	0.47346
105.3	0.49945
105.4	0.51419
105.5	0.46828
105.6	0.48983
105.7	0.42265
105.8	0.50631
105.9	0.51515
106	0.49091
106.1	0.47982
106.2	0.49599
106.3	0.47573
106.4	0.49545
106.5	0.50568
106.6	0.47172
106.7	0.51631
106.8	0.50474
106.9	0.43246
107	0.49797
107.1	0.51502
107.2	0.50786
107.3	0.481
107.4	0.48257
107.5	0.4715
107.6	0.4729
107.7	0.46699
107.8	0.45829
107.9	0.50378
108	0.50807
108.1	0.54554
108.2	0.41614
108.3	0.52089
108.4	0.51551
108.5	0.46512
108.6	0.52736
108.7	0.46267
108.8	0.48924
108.9	0.46895
109	0.53904
109.1	0.45902
109.2	0.48567
109.3	0.48014
109.4	0.50014
109.5	0.50841
109.6	0.53334
109.7	0.49292
109.8	0.47599
109.9	0.48621
110	0.53932
110.1	0.50795
110.2	0.45935
110.3	0.48555
110.4	0.50076
110.5	0.50758
110.6	0.46193
110.7	0.48529
110.8	0.47035
110.9	0.52091
111	0.46242
111.1	0.52031
111.2	0.55856
111.3	0.4544
111.4	0.47432
111.5	0.49172
111.6	0.53998
111.7	0.463
111.8	0.45891
111.9	0.47035
112	0.49252
112.1	0.43031
112.2	0.53203
112.3	0.50199
112.4	0.47466
112.5	0.46268
112.6	0.50561
112.7	0.55142
112.8	0.52865
112.9	0.55922
113	0.4936
113.1	0.53225
113.2	0.4545
113.3	0.47343
113.4	0.44235
113.5	0.4875
113.6	0.55442
113.7	0.46804
113.8	0.51871
113.9	0.51474
114	0.4915
114.1	0.50675
114.2	0.49306
114.3	0.4924
114.4	0.47589
114.5	0.51764
114.6	0.4285
114.7	0.4725
114.8	0.48982
114.9	0.48488
115	0.46616
115.1	0.49506
115.2	0.54868
115.3	0.50651
115.4	0.52763
115.5	0.47668
115.6	0.50827
115.7	0.49231
115.8	0.46144
115.9	0.54524
116	0.45208
116.1	0.54706
116.2	0.53815
116.3	0.45667
116.4	0.51108
116.5	0.49322
116.6	0.5464
116.7	0.5562
116.8	0.54177
116.9	0.52596
117	0.47988
117.1	0.53206
117.2	0.54815
117.3	0.53529
117.4	0.45202
117.5	0.44383
117.6	0.50786
117.7	0.46882
117.8	0.47434
117.9	0.47544
118	0.39898
118.1	0.47604
118.2	0.46804
118.3	0.53173
118.4	0.48297
118.5	0.4962
118.6	0.4418
118.7	0.46604
118.8	0.56811
118.9	0.49955
119	0.54271
119.1	0.47342
119.2	0.41367
119.3	0.51286
119.4	0.46862
119.5	0.5235
119.6	0.50641
119.7	0.46742
119.8	0.56847
119.9	0.48113
120	0.52243
120.1	0.5183
120.2	0.46139
120.3	0.49469
120.4	0.47643
120.5	0.47748
120.6	0.49041
120.7	0.48544
120.8	0.50686
120.9	0.45941
121	0.48788
121.1	0.51424
121.2	0.46061
121.3	0.46429
121.4	0.48923
121.5	0.5042
121.6	0.53743
121.7	0.52033
121.8	0.48398
121.9	0.43694
122	0.55632
122.1	0.51057
122.2	0.49993
122.3	0.50244
122.4	0.4898
122.5	0.52375
122.6	0.50403
122.7	0.53597
122.8	0.4618
122.9	0.56166
123	0.51269
123.1	0.49659
123.2	0.49898
123.3	0.43986
123.4	0.4852
123.5	0.4935
123.6	0.4844
123.7	0.4933
123.8	0.4985
123.9	0.52351
124	0.51614
124.1	0.52014
124.2	0.50989
124.3	0.50542
124.4	0.49677
124.5	0.48619
124.6	0.46805
124.7	0.3843
124.8	0.45889
124.9	0.50433
125	0.49606
125.1	0.40722
125.2	0.49669
125.3	0.50273
125.4	0.52159
125.5	0.50209
125.6	0.53674
125.7	0.51029
125.8	0.47071
125.9	0.47055
126	0.47756
126.1	0.54775
126.2	0.53304
126.3	0.53542
126.4	0.45679
126.5	0.4339
126.6	0.49441
126.7	0.51576
126.8	0.50546
126.9	0.45978
127	0.45494
127.1	0.50232
127.2	0.52593
127.3	0.54549
127.4	0.47611
127.5	0.51288
127.6	0.49702
127.7	0.49323
127.8	0.52706
127.9	0.4965
128	0.49015
128.1	0.52246
128.2	0.49037
128.3	0.46295
128.4	0.50992
128.5	0.46651
128.6	0.51527
128.7	0.53091
128.8	0.47541
128.9	0.53943
129	0.46389
129.1	0.48773
129.2	0.50301
129.3	0.52105
129.4	0.51296
129.5	0.54032
129.6	0.55529
129.7	0.48488
129.8	0.51017
129.9	0.51692
130	0.53619
130.1	0.45389
130.2	0.4844
130.3	0.48125
130.4	0.522
130.5	0.51005
130.6	0.49241
130.7	0.50188
130.8	0.51702
130.9	0.50492
131	0.49777
131.1	0.49174
131.2	0.5519
131.3	0.46649
131.4	0.53562
131.5	0.4921
131.6	0.46313
131.7	0.48832
131.8	0.48249
131.9	0.47933
132	0.48138
132.1	0.4969
132.2	0.50158
132.3	0.47614
132.4	0.46732
132.5	0.50701
132.6	0.49806
132.7	0.45989
132.8	0.46099
132.9	0.48099
133	0.49255
133.1	0.39243
133.2	0.50497
133.3	0.44541
133.4	0.52125
133.5	0.47918
133.6	0.5123
133.7	0.50365
133.8	0.4896
133.9	0.48593
134	0.50033
134.1	0.47892
134.2	0.49539
134.3	0.51037
134.4	0.47995
134.5	0.51427
134.6	0.49213
134.7	0.45092
134.8	0.46234
134.9	0.50689
135	0.47083
135.1	0.46406
135.2	0.53112
135.3	0.51744
135.4	0.49373
135.5	0.54984
135.6	0.54302
135.7	0.39109
135.8	0.55074
135.9	0.42711
136	0.5154
136.1	0.50351
136.2	0.47225
136.3	0.52916
136.4	0.48047
136.5	0.51408
136.6	0.47346
136.7	0.52687
136.8	0.53793
136.9	0.44087
137	0.50478
137.1	0.47295
137.2	0.51288
137.3	0.54834
137.4	0.49156
137.5	0.54415
137.6	0.46477
137.7	0.51998
137.8	0.46254
137.9	0.50273
138	0.5001
138.1	0.52327
138.2	0.47856
138.3	0.48972
138.4	0.50967
138.5	0.4903
138.6	0.53935
138.7	0.54572
138.8	0.47463
138.9	0.53479
139	0.5123
139.1	0.45079
139.2	0.464
139.3	0.46343
139.4	0.50087
139.5	0.46893
139.6	0.47256
139.7	0.43556
139.8	0.51421
139.9	0.5297
140	0.43393
140.1	0.44659
140.2	0.48501
140.3	0.49729
140.4	0.47355
140.5	0.49722
140.6	0.45893
140.7	0.47928
140.8	0.47979
140.9	0.51144
141	0.51348
141.1	0.50539
141.2	0.51867
141.3	0.45511
141.4	0.50214
141.5	0.5008
141.6	0.47907
141.7	0.45387
141.8	0.472
141.9	0.48536
142	0.45389
142.1	0.46629
142.2	0.51644
142.3	0.46419
142.4	0.47117
142.5	0.49495
142.6	0.47968
142.7	0.47863
142.8	0.48487
142.9	0.51728
143	0.51272
143.1	0.52643
143.2	0.49076
143.3	0.48838
143.4	0.53768
143.5	0.48644
143.6	0.49402
143.7	0.49802
143.8	0.44901
143.9	0.51378
144	0.49675
144.1	0.45504
144.2	0.46864
144.3	0.53867
144.4	0.43359
144.5	0.46872
144.6	0.4778
144.7	0.4235
144.8	0.50433
144.9	0.5426
145	0.49717
145.1	0.45699
145.2	0.53313
145.3	0.45623
145.4	0.48877
145.5	0.45826
145.6	0.49048
145.7	0.48477
145.8	0.47068
145.9	0.47896
146	0.51668
146.1	0.48385
146.2	0.46873
146.3	0.48165
146.4	0.48695
146.5	0.5359
146.6	0.49235
146.7	0.48666
146.8	0.45987
146.9	0.44651
147	0.48706
147.1	0.48811
147.2	0.50222
147.3	0.50946
147.4	0.58226
147.5	0.45327
147.6	0.50627
147.7	0.51998
147.8	0.47113
147.9	0.5021
148	0.47551
148.1	0.49974
148.2	0.48947
148.3	0.55644
148.4	0.44808
148.5	0.50169
148.6	0.4888
148.7	0.50243
148.8	0.52693
148.9	0.48178
149	0.45817
149.1	0.53927
149.2	0.56024
149.3	0.50942
149.4	0.44922
149.5	0.48839
149.6	0.45267
149.7	0.51409
149.8	0.42327
149.9	0.47282
150	0.53094
150.1	0.50658
150.2	0.49786
150.3	0.44573
150.4	0.45617
150.5	0.44776
150.6	0.49568
150.7	0.46836
150.8	0.51324
150.9	0.4915
151	0.42933
151.1	0.51273
151.2	0.47902
151.3	0.45811
151.4	0.4955
151.5	0.44904
151.6	0.48952
151.7	0.46522
151.8	0.47021
151.9	0.47361
152	0.47792
152.1	0.49185
152.2	0.48172
152.3	0.50682
152.4	0.49902
152.5	0.49362
152.6	0.48827
152.7	0.44278
152.8	0.49302
152.9	0.49268
153	0.47706
153.1	0.53988
153.2	0.48615
153.3	0.51027
153.4	0.45273
153.5	0.58932
153.6	0.50302
153.7	0.4848
153.8	0.49421
153.9	0.47938
154	0.47939
154.1	0.46784
154.2	0.52449
154.3	0.47207
154.4	0.49531
154.5	0.47167
154.6	0.46359
154.7	0.44583
154.8	0.3898
154.9	0.56514
155	0.51955
155.1	0.47635
155.2	0.51845
155.3	0.57163
155.4	0.50386
155.5	0.47486
155.6	0.50014
155.7	0.49604
155.8	0.49525
155.9	0.49702
156	0.46655
156.1	0.46321
156.2	0.48003
156.3	0.47725
156.4	0.53156
156.5	0.50286
156.6	0.47648
156.7	0.51387
156.8	0.49247
156.9	0.47896
157	0.47229
157.1	0.5292
157.2	0.51141
157.3	0.54514
157.4	0.52695
157.5	0.4987
157.6	0.55142
157.7	0.48822
157.8	0.44001
157.9	0.50701
158	0.51176
158.1	0.49585
158.2	0.48161
158.3	0.5222
158.4	0.53007
158.5	0.5311
158.6	0.45831
158.7	0.37676
158.8	0.53549
158.9	0.52827
159	0.44133
159.1	0.48699
159.2	0.4923
159.3	0.4617
159.4	0.50223
159.5	0.48486
159.6	0.51523
159.7	0.49164
159.8	0.48361
159.9	0.49748
160	0.48334
160.1	0.48961
160.2	0.44897
160.3	0.4813
160.4	0.46558
160.5	0.51838
160.6	0.52097
160.7	0.41025
160.8	0.55648
160.9	0.48116
161	0.44227
161.1	0.51398
161.2	0.50117
161.3	0.54543
161.4	0.49791
161.5	0.49162
161.6	0.40261
161.7	0.4475
161.8	0.51461
161.9	0.50876
162	0.45391
162.1	0.51194
162.2	0.45878
162.3	0.44134
162.4	0.50826
162.5	0.48657
162.6	0.50395
162.7	0.53025
162.8	0.46645
162.9	0.49169
163	0.46531
163.1	0.49362
163.2	0.45741
163.3	0.49486
163.4	0.46963
163.5	0.56704
163.6	0.48527
163.7	0.43853
163.8	0.44406
163.9	0.47884
164	0.46792
164.1	0.52213
164.2	0.49219
164.3	0.48237
164.4	0.51521
164.5	0.47532
164.6	0.45966
164.7	0.52823
164.8	0.46422
164.9	0.4528
165	0.49993
165.1	0.45066
165.2	0.50628
165.3	0.48726
165.4	0.45824
165.5	0.46706
165.6	0.47499
165.7	0.49859
165.8	0.45949
165.9	0.50813
166	0.49661
166.1	0.48202
166.2	0.52238
166.3	0.52497
166.4	0.49469
166.5	0.51366
166.6	0.54947
166.7	0.50637
166.8	0.5253
166.9	0.45584
167	0.46355
167.1	0.49672
167.2	0.46287
167.3	0.47635
167.4	0.52412
167.5	0.47516
167.6	0.49574
167.7	0.5041
167.8	0.53148
167.9	0.52272
168	0.49653
168.1	0.46031
168.2	0.44759
168.3	0.43061
168.4	0.46774
168.5	0.51539
168.6	0.478
168.7	0.49289
168.8	0.4826
168.9	0.50893
169	0.47274
169.1	0.50383
169.2	0.53225
169.3	0.49857
169.4	0.4485
169.5	0.52286
169.6	0.47338
169.7	0.48435
169.8	0.56473
169.9	0.49688
170	0.49278
170.1	0.53669
170.2	0.50364
170.3	0.48916
170.4	0.44924
170.5	0.48049
170.6	0.50079
170.7	0.47888
170.8	0.49185
170.9	0.44634
171	0.53856
171.1	0.48347
171.2	0.43767
171.3	0.49617
171.4	0.45518
171.5	0.52166
171.6	0.52918
171.7	0.4683
171.8	0.50198
171.9	0.45013
172	0.45513
172.1	0.4569
172.2	0.53363
172.3	0.46394
172.4	0.46079
172.5	0.43589
172.6	0.45776
172.7	0.47372
172.8	0.54826
172.9	0.55911
173	0.46994
173.1	0.56225
173.2	0.4868
173.3	0.48546
173.4	0.47225
173.5	0.4849
173.6	0.5209
173.7	0.51233
173.8	0.50503
173.9	0.49401
174	0.45223
174.1	0.51585
174.2	0.50801
174.3	0.49286
174.4	0.50476
174.5	0.47636
174.6	0.47124
174.7	0.4747
174.8	0.50128
174.9	0.47195
175	0.52342
175.1	0.45624
175.2	0.52243
175.3	0.49634
175.4	0.49702
175.5	0.46463
175.6	0.48442
175.7	0.4296
175.8	0.48656
175.9	0.47897
176	0.45082
176.1	0.43998
176.2	0.49102
176.3	0.46004
176.4	0.51129
176.5	0.53164
176.6	0.48185
176.7	0.4619
176.8	0.4659
176.9	0.48396
177	0.45724
177.1	0.48391
177.2	0.54379
177.3	0.52479
177.4	0.51994
177.5	0.49942
177.6	0.49695
177.7	0.52548
177.8	0.46964
177.9	0.43928
178	0.52639
178.1	0.53721
178.2	0.45273
178.3	0.51741
178.4	0.44909
178.5	0.49061
178.6	0.47521
178.7	0.44915
178.8	0.49929
178.9	0.46952
179	0.49451
179.1	0.48501
179.2	0.48615
179.3	0.50812
179.4	0.50356
179.5	0.39919
179.6	0.42645
179.7	0.56409
179.8	0.47867
179.9	0.47781
180	0.534
180.1	0.5361
180.2	0.50948
180.3	0.49112
180.4	0.47993
180.5	0.48073
180.6	0.51059
180.7	0.48872
180.8	0.52689
180.9	0.48027
181	0.5118
181.1	0.50386
181.2	0.47771
181.3	0.43316
181.4	0.52273
181.5	0.42791
181.6	0.53009
181.7	0.45638
181.8	0.41844
181.9	0.48002
182	0.467
182.1	0.48305
182.2	0.53761
182.3	0.52004
182.4	0.51905
182.5	0.54047
182.6	0.48764
182.7	0.47717
182.8	0.48318
182.9	0.51136
183	0.461
183.1	0.53214
183.2	0.49048
183.3	0.51564
183.4	0.45268
183.5	0.44152
183.6	0.47086
183.7	0.46658
183.8	0.46649
183.9	0.46611
184	0.42659
184.1	0.43478
184.2	0.50014
184.3	0.51973
184.4	0.46637
184.5	0.46366
184.6	0.46946
184.7	0.55262
184.8	0.48196
184.9	0.52633
185	0.48545
185.1	0.48806
185.2	0.44014
185.3	0.48061
185.4	0.41438
185.5	0.44631
185.6	0.45512
185.7	0.54209
185.8	0.51817
185.9	0.48088
186	0.50926
186.1	0.4942
186.2	0.43904
186.3	0.49729
186.4	0.47548
186.5	0.47831
186.6	0.48191
186.7	0.53343
186.8	0.41698
186.9	0.48229
187	0.50505
187.1	0.45894
187.2	0.50233
187.3	0.46612
187.4	0.51027
187.5	0.47195
187.6	0.50839
187.7	0.44315
187.8	0.47774
187.9	0.4773
188	0.53226
188.1	0.54162
188.2	0.48278
188.3	0.51116
188.4	0.52778
188.5	0.53322
188.6	0.51885
188.7	0.46377
188.8	0.50474
188.9	0.50165
189	0.53119
189.1	0.47244
189.2	0.47913
189.3	0.46927
189.4	0.50123
189.5	0.54888
189.6	0.52267
189.7	0.46735
189.8	0.52439
189.9	0.45666
190	0.52027
190.1	0.46274
190.2	0.49594
190.3	0.53345
190.4	0.46352
190.5	0.46132
190.6	0.5479
190.7	0.50142
190.8	0.51408
190.9	0.50397
191	0.4857
191.1	0.44313
191.2	0.49689
191.3	0.46886
191.4	0.5114
191.5	0.41345
191.6	0.47403
191.7	0.47663
191.8	0.49982
191.9	0.47884
192	0.47712
192.1	0.4834
192.2	0.47674
192.3	0.52227
192.4	0.5185
192.5	0.50345
192.6	0.45548
192.7	0.46663
192.8	0.49168
192.9	0.47375
193	0.57391
193.1	0.53406
193.2	0.48357
193.3	0.47001
193.4	0.47555
193.5	0.4598
193.6	0.46435
193.7	0.44987
193.8	0.47973
193.9	0.4479
194	0.55165
194.1	0.43252
194.2	0.53271
194.3	0.52908
194.4	0.51781
194.5	0.47156
194.6	0.50148
194.7	0.44167
194.8	0.51132
194.9	0.47329
195	0.5299
195.1	0.54228
195.2	0.51237
195.3	0.47984
195.4	0.49001
195.5	0.49801
195.6	0.5032
195.7	0.51545
195.8	0.54158
195.9	0.45159
196	0.48904
196.1	0.46835
196.2	0.47325
196.3	0.52601
196.4	0.49807
196.5	0.49564
196.6	0.53024
196.7	0.46132
196.8	0.49545
196.9	0.45964
197	0.56654
197.1	0.51338
197.2	0.5223
197.3	0.5091
197.4	0.52146
197.5	0.53844
197.6	0.46604
197.7	0.49004
197.8	0.52
197.9	0.44128
198	0.46288
198.1	0.51531
198.2	0.52795
198.3	0.4518
198.4	0.49408
198.5	0.45697
198.6	0.4922
198.7	0.48409
198.8	0.50243
198.9	0.52158
199	0.50572
199.1	0.47499
199.2	0.46592
199.3	0.51706
199.4	0.54433
199.5	0.48327
199.6	0.47785
199.7	0.5042
199.8	0.5165
[truncated: 3,502 more rows]

## Sheet: Panel c (0.04 kWcm-2)
Data format: x across columns; x values in: First data row; y values in first column
0	0	0.1	0.2	0.3	0.4	0.5	0.6	0.7	0.8	0.9	1	1.1	1.2
0.02	0.00087489	0.00153	0.00153	0.00087489	0.00043745	0.00065617	0.00153	0.00065617	0.00065617	0.00043745	0.00087489	0.00087489	0.00043745
0.05	0.00087489	0.00065617	0.00043745	0.00153	0.00087489	0.00153	0.00087489	0.00087489	0.00109	0.00087489	0.00087489	0.00021872	0.00131
0.08	0.00065617	0.00087489	0.00065617	0.00087489	0.00087489	0.00065617	0.00087489	0.00131	0.00131	0.00131	0.00131	0.00197	0.00197
0.11	0.00131	0.00065617	0.00219	0.00065617	0.00219	0.00153	0.00197	0.00197	0.00306	0.00109	0.00328	0.00306	0.00284
0.14	0.00328	0.0035	0.00372	0.00241	0.00262	0.00219	0.00459	0.00219	0.00372	0.00656	0.00372	0.0035	0.00284
0.17	0.00503	0.00525	0.00459	0.00503	0.00416	0.00459	0.00569	0.00328	0.00481	0.00416	0.00437	0.00503	0.00328
0.2	0.00437	0.00634	0.00569	0.00459	0.00503	0.00678	0.00503	0.00722	0.00591	0.00547	0.00656	0.00678	0.00612
0.23	0.007	0.00634	0.00853	0.00722	0.00984	0.00766	0.00897	0.00919	0.00722	0.00897	0.00809	0.00569	0.00897
0.26	0.01487	0.01181	0.00831	0.01422	0.01291	0.01028	0.01159	0.01094	0.01553	0.01378	0.01269	0.01378	0.01269
0.29	0.03412	0.03193	0.03281	0.03303	0.02953	0.03193	0.03215	0.0315	0.03281	0.028	0.03412	0.03303	0.02953
0.32	0.08246	0.07109	0.0818	0.07568	0.07765	0.0783	0.07612	0.07218	0.0783	0.07349	0.07612	0.07349	0.07677
0.35	0.15923	0.15179	0.14261	0.15136	0.14808	0.13233	0.14676	0.13473	0.13255	0.15026	0.13189	0.12839	0.1308
0.38	0.19773	0.19904	0.19904	0.19685	0.20582	0.2091	0.20735	0.20582	0.19423	0.17892	0.19094	0.19182	0.18045
0.41	0.18373	0.20232	0.19291	0.19554	0.18963	0.20057	0.18745	0.19685	0.20472	0.20954	0.19182	0.18985	0.19904
0.44	0.14261	0.14742	0.15048	0.13495	0.14567	0.15004	0.14129	0.14654	0.14458	0.14961	0.14742	0.15223	0.14808
0.47	0.0783	0.07765	0.08071	0.08946	0.08377	0.08421	0.07983	0.08683	0.08421	0.08049	0.08793	0.08683	0.09296
0.5	0.04112	0.03762	0.03981	0.0409	0.0339	0.03325	0.042	0.03915	0.03784	0.03806	0.042	0.04878	0.04615
0.53	0.01684	0.01531	0.0175	0.01772	0.01531	0.01619	0.01728	0.0175	0.0164	0.0175	0.021	0.02056	0.0175
0.56	0.00503	0.00634	0.00394	0.00722	0.00787	0.00503	0.00678	0.00809	0.00678	0.00678	0.00875	0.00875	0.01094
0.59	0.00328	0.0035	0.00241	0.00219	0.00306	0.00459	0.00394	0.00284	0.00284	0.00394	0.00437	0.00372	0.00437
0.62	0.00284	0.00175	0.00262	0.00175	0.00241	0.00284	0.00131	0.00306	0.00262	0.00219	0.00328	0.00219	0.00328
0.65	0.00087489	0.00109	0.00109	0.00109	0.00153	0.00153	0.00087489	0.00131	0.00197	0.00284	0.00109	0.00197	0.00153
0.68	0.00241	0.00197	0.00131	0.00087489	0.00197	0.00131	0.00131	0.00219	0.00131	0.00109	0.00241	0.00153	0.00153
0.71	0.00175	0.00131	0.00197	0.00131	0.00197	0.00087489	0.00131	0.00131	0.00153	0.00043745	0.00065617	0.00131	0.00065617
0.74	0.00065617	0.00087489	0	0.00065617	0.00065617	0.00131	0.00109	0.00087489	0.00065617	0.00087489	0.00087489	0.00021872	0.00219
0.77	0.00043745	0.00087489	0.00109	0.00109	0.00043745	0.00043745	0.00065617	0.00087489	0.00065617	0.00087489	0.00043745	0.00175	0.00021872
0.8	0	0.00043745	0.00087489	0.00043745	0.00043745	0	0.00065617	0.00021872	0.00065617	0.00043745	0.00021872	0.00043745	0.00043745
0.83	0.00021872	0.00021872	0.00043745	0.00021872	0.00043745	0.00043745	0.00065617	0	0.00065617	0.00043745	0.00021872	0.00043745	0.00065617
0.86	0.00065617	0.00043745	0.00043745	0.00065617	0.00065617	0.00021872	0.00021872	0.00021872	0	0.00065617	0.00087489	0.00021872	0.00043745
0.89	0.00043745	0.00043745	0	0.00043745	0.00021872	0.00021872	0.00043745	0.00087489	0	0	0.00043745	0.00021872	0.00021872
0.92	0.00021872	0.00043745	0.00043745	0.00043745	0.00021872	0.00021872	0	0	0.00021872	0	0.00021872	0	0.00043745
0.95	0.00021872	0	0.00021872	0	0	0	0	0	0.00043745	0.00021872	0	0	0
0.98	0	0	0.00021872	0	0	0.00021872	0.00021872	0	0.00021872	0	0	0.00043745	0
1.01	0	0	0	0	0	0.00021872	0	0	0.00021872	0.00021872	0	0.00021872	0.00021872

## Sheet: Panel c (0.14 kWcm-2)
Data format: x across columns; x values in: First data row; y values in first column
0	0	0.1	0.2	0.3	0.4	0.5	0.6	0.7	0.8	0.9	1	1.1	1.2
0.02	0.0058	0.00471	0.00471	0.0029	0.0029	0.00398	0.00362	0.00471	0.00543	0.00616	0.00435	0.00471	0.0029
0.05	0.00254	0.00145	0.00217	0.00326	0.00326	0.00217	0.00254	0.00109	0.00326	0.00217	0.00181	0.00181	0.00254
0.08	0.00435	0.0029	0.00507	0.00435	0.00471	0.00326	0.00435	0.0029	0.00435	0.00362	0.0058	0.00362	0.00652
0.11	0.00471	0.00652	0.00435	0.0058	0.00435	0.0058	0.00471	0.00616	0.00905	0.00652	0.00724	0.0058	0.00616
0.14	0.00724	0.00942	0.00978	0.00543	0.00905	0.00616	0.01014	0.00869	0.00652	0.00797	0.00942	0.01123	0.00905
0.17	0.00833	0.00869	0.00833	0.00797	0.01014	0.00724	0.00761	0.01087	0.00869	0.01195	0.00797	0.01195	0.01123
0.2	0.00688	0.00652	0.00724	0.00905	0.00616	0.01014	0.00652	0.00724	0.00833	0.00905	0.00905	0.01087	0.01123
0.23	0.00978	0.00869	0.00869	0.01014	0.00833	0.01123	0.0105	0.00869	0.01123	0.01123	0.01304	0.00833	0.01159
0.26	0.02354	0.02209	0.01883	0.01557	0.01883	0.02065	0.01739	0.02028	0.0163	0.02028	0.02499	0.02028	0.02173
0.29	0.06701	0.06519	0.0623	0.06193	0.06483	0.06049	0.05867	0.06483	0.06483	0.05759	0.06628	0.06049	0.06157
0.32	0.16806	0.17421	0.16914	0.1619	0.1695	0.16335	0.15972	0.16226	0.16298	0.16298	0.14958	0.13908	0.15357
0.35	0.26259	0.2586	0.26078	0.28721	0.25643	0.2557	0.25788	0.26367	0.26078	0.25607	0.25281	0.24846	0.24846
0.38	0.22818	0.20971	0.21586	0.21586	0.21804	0.22093	0.21912	0.21188	0.205	0.21586	0.21478	0.22528	0.2079
0.41	0.08982	0.10395	0.11119	0.08982	0.1025	0.11011	0.11192	0.10938	0.10866	0.11119	0.11119	0.1188	0.11626
0.44	0.0297	0.03296	0.03079	0.03694	0.03767	0.0297	0.03912	0.02861	0.03586	0.03477	0.03296	0.03912	0.04057
0.47	0.00761	0.01123	0.00978	0.00833	0.0105	0.0105	0.01268	0.01123	0.01268	0.00942	0.01087	0.01376	0.01087
0.5	0.00978	0.00688	0.00616	0.00652	0.00543	0.01123	0.0058	0.00724	0.00724	0.00362	0.00688	0.00652	0.00616
0.53	0.00543	0.00471	0.00616	0.00724	0.0058	0.0058	0.00652	0.00761	0.00471	0.0058	0.00652	0.00362	0.00761
0.56	0.0058	0.00833	0.00543	0.00724	0.00543	0.00507	0.00471	0.00616	0.00507	0.00362	0.00471	0.00398	0.00471
0.59	0.00362	0.00688	0.00543	0.00435	0.00761	0.00688	0.00326	0.0058	0.00543	0.00616	0.0058	0.00616	0.00362
0.62	0.0029	0.00362	0.00435	0.00507	0.00507	0.00435	0.00543	0.0029	0.00652	0.00435	0.00507	0.00435	0.00362
0.65	0.00688	0.0029	0.00543	0.00362	0.00254	0.0029	0.00435	0.00435	0.0058	0.0058	0.00507	0.00326	0.00326
0.68	0.00362	0.00435	0.00362	0.00543	0.00435	0.00471	0.00471	0.00435	0.00362	0.00471	0.00254	0.0058	0.00254
0.71	0.00362	0.00362	0.00181	0.00254	0.0029	0.00471	0.00217	0.00362	0.00362	0.0029	0.00362	0.00254	0.00616
0.74	0.00435	0.00362	0.00471	0.00217	0.00254	0.00326	0.00398	0.0029	0.00362	0.00435	0.00326	0.0058	0.00398
0.77	0.00435	0.00217	0.00217	0.00109	0.00145	0.00254	0.00217	0.0029	0.00181	0.00145	0.00254	0.00326	0.00471
0.8	0.00109	0.00326	0.00362	0.00398	0.00254	0.00181	0.00326	0.00217	0.00217	0.00435	0.0029	0.00181	0.00181
0.83	0.00254	0.00072438	0.00254	0.00217	0.00109	0.00145	0.0029	0.0029	0.00145	0.0029	0.00326	0.00181	0.00181
0.86	0.00181	0.0029	0.00145	0.00254	0.00217	0.00145	0.00109	0.00145	0.0029	0.00181	0.00326	0.0029	0.00217
0.89	0.00181	0.00145	0.00109	0.00109	0.00181	0.00181	0.00181	0.00109	0.00181	0.00072438	0.00145	0.00217	0.00145
0.92	0.00145	0.00036219	0.00036219	0.00072438	0.00145	0.00145	0.00072438	0.00145	0.00036219	0.00072438	0	0.00072438	0.00036219
0.95	0.00036219	0.00109	0.00109	0.00145	0.00109	0.00145	0.00036219	0.00109	0.00036219	0.00036219	0.00072438	0.00072438	0.00217
0.98	0	0.00036219	0.00072438	0.00072438	0.00036219	0.00036219	0.00145	0.00036219	0.00036219	0.00036219	0.00072438	0	0.00036219
1.01	0	0.00036219	0	0	0.00072438	0	0.00036219	0	0.00036219	0	0.00036219	0.00036219	0

## Sheet: Panel c (0.29 kWcm-2)
Data format: x across columns; x values in: First data row; y values in first column
0	0	0.1	0.2	0.3	0.4	0.5	0.6	0.7	0.8	0.9	1	1.1	1.2
0.02	0.01426	0.01384	0.01426	0.01258	0.01258	0.013	0.01216	0.013	0.00965	0.01091	0.01091	0.00671	0.01049
0.05	0.00923	0.00755	0.00923	0.00923	0.00965	0.00587	0.00629	0.00839	0.00797	0.00881	0.00755	0.01091	0.01049
0.08	0.00881	0.01007	0.01007	0.00839	0.01175	0.01175	0.01175	0.00839	0.013	0.00629	0.00923	0.00881	0.01133
0.11	0.01426	0.01426	0.01175	0.01175	0.01342	0.01594	0.01216	0.01678	0.01175	0.013	0.01468	0.0172	0.01636
0.14	0.01594	0.0151	0.01426	0.01804	0.013	0.01888	0.0151	0.01678	0.02013	0.02013	0.0172	0.02139	0.01846
0.17	0.01091	0.01468	0.0172	0.01594	0.02181	0.01175	0.0193	0.02055	0.01594	0.02055	0.0193	0.02139	0.02055
0.2	0.0172	0.01384	0.01552	0.01468	0.01678	0.02097	0.02265	0.01762	0.02307	0.02181	0.02223	0.01972	0.03146
0.23	0.02643	0.02936	0.02223	0.03104	0.0323	0.03272	0.03565	0.03859	0.03524	0.03817	0.03482	0.03607	0.02769
0.26	0.07928	0.06334	0.08473	0.08305	0.07341	0.07676	0.0755	0.0797	0.07466	0.09102	0.07131	0.08473	0.07466
0.29	0.19673	0.19295	0.18414	0.18582	0.19211	0.18456	0.17827	0.1896	0.17743	0.1875	0.17659	0.16611	0.17827
0.32	0.26384	0.26133	0.25042	0.24706	0.25084	0.25378	0.24832	0.22945	0.23238	0.2219	0.23951	0.2349	0.2349
0.35	0.17701	0.18624	0.17785	0.17785	0.17785	0.1745	0.18163	0.17282	0.17995	0.15268	0.17198	0.16988	0.16988
0.38	0.06544	0.07383	0.0776	0.07341	0.07257	0.0625	0.06502	0.07592	0.07466	0.08431	0.07928	0.07802	0.07089
0.41	0.02055	0.0172	0.02517	0.02349	0.02139	0.02643	0.02391	0.02139	0.02852	0.02685	0.02643	0.02601	0.02517
0.44	0.00629	0.01091	0.00755	0.00503	0.00629	0.01133	0.00755	0.00671	0.00839	0.00839	0.00965	0.01216	0.01049
0.47	0.00545	0.00503	0.00587	0.00965	0.00503	0.00461	0.00671	0.00503	0.00419	0.00419	0.00419	0.00461	0.00671
0.5	0.00336	0.00294	0.00168	0.00419	0.00252	0.00168	0.00503	0.00587	0.00797	0.00629	0.00294	0.00336	0.00419
0.53	0.00336	0.00378	0.00252	0.00336	0.00168	0.00294	0.00168	0.0021	0.00294	0.00252	0.00378	0.00378	0.00294
0.56	0.0021	0.00503	0.00503	0.00252	0.00294	0.00461	0.00378	0.00378	0.00168	0.00336	0.00294	0.00294	0.00336
0.59	0.00336	0.00294	0.00378	0.00168	0.00461	0.00503	0.00294	0.00336	0.00378	0.00168	0.00252	0.00126	0.00126
0.62	0.00419	0.0021	0.00294	0.00252	0.00294	0.00336	0.0021	0.00252	0.00126	0.0021	0.00629	0.0021	0.00336
0.65	0.00294	0.00252	0.00252	0.00378	0.00126	0.00083893	0.0021	0.00545	0.00168	0.00252	0.00126	0.00126	0.00252
0.68	0.00378	0.00461	0.00503	0.00336	0.00252	0.00294	0.00378	0.0021	0.00503	0.00671	0.00168	0.00378	0.00168
0.71	0.00252	0.00168	0.00294	0.00378	0.00336	0.00252	0.00419	0.00503	0.00168	0.00378	0.00083893	0.00336	0.00461
0.74	0.00126	0.00168	0.00378	0.00378	0.00336	0.00336	0.00252	0.00083893	0.00336	0.00252	0.00252	0.00168	0.00126
0.77	0.00126	0.00336	0.00126	0.00252	0.00252	0.0021	0.00294	0.00252	0.00294	0.0021	0.00419	0.0021	0.00294
0.8	0.00126	0.00126	0.00252	0.00168	0.00252	0.00294	0.00083893	0.00168	0.00083893	0.00126	0.00336	0.00252	0.00168
0.83	0.00294	0.00083893	0.00168	0.00168	0.00252	0.00126	0.00168	0.00252	0.00252	0.00294	0.0021	0.00587	0.0021
0.86	0.00041946	0.00168	0.00083893	0.00083893	0.00294	0.00083893	0.00252	0.00168	0.00126	0.00168	0.00126	0.00252	0.00294
0.89	0.0021	0.00083893	0.00126	0.00294	0.00041946	0.00041946	0.00083893	0.0021	0.0021	0.00126	0.00126	0.00041946	0.00126
0.92	0.00083893	0.00041946	0.00126	0.00126	0.00168	0.00126	0.00083893	0	0.00252	0.00168	0.00126	0.00083893	0.00168
0.95	0.00041946	0.00083893	0	0.00041946	0.00083893	0.00126	0.00041946	0.00041946	0.00041946	0	0.00083893	0.00126	0.00168
0.98	0	0.00041946	0.00041946	0	0	0.00041946	0.00041946	0	0.00083893	0.00041946	0.00126	0.00041946	0.00083893
1.01	0	0	0	0.00041946	0	0	0.00126	0	0	0.00083893	0.00041946	0.00041946	0.00168

## Sheet: Panel c (0.43 kWcm-2)
					Data format: x across columns; x values in: First data row; y values in first column
					0	0	0.1	0.2	0.3	0.4	0.5	0.6	0.7	0.8	0.9	1	1.1	1.2
					0.02	0.0218	0.02528	0.01918	0.02267	0.0218	0.01918	0.01569	0.01657	0.01569	0.02005	0.01831	0.01308	0.01133
					0.05	0.00785	0.01308	0.01221	0.01046	0.00959	0.01482	0.01308	0.01395	0.01221	0.01395	0.01308	0.01482	0.01657
					0.08	0.02005	0.02877	0.02354	0.02877	0.02354	0.02267	0.01744	0.02005	0.03139	0.02877	0.02703	0.02877	0.02267
					0.11	0.0279	0.02616	0.02964	0.02441	0.03051	0.03139	0.03051	0.0279	0.02703	0.03313	0.02441	0.02703	0.03313
					0.14	0.02703	0.03313	0.03575	0.03139	0.03487	0.03749	0.03226	0.03749	0.03575	0.03051	0.04185	0.03226	0.02703
					0.17	0.03662	0.03051	0.03051	0.034	0.03313	0.02703	0.03575	0.03575	0.0279	0.03226	0.02616	0.03487	0.03575
					0.2	0.03749	0.03662	0.03923	0.04098	0.03836	0.03226	0.04446	0.04098	0.03749	0.03139	0.0497	0.05405	0.05754
					0.23	0.08195	0.08021	0.08631	0.0837	0.07411	0.09939	0.0837	0.09154	0.08893	0.09067	0.09416	0.09677	0.09329
					0.26	0.20314	0.19791	0.18047	0.16652	0.17873	0.17001	0.17437	0.14908	0.17698	0.18396	0.16042	0.13688	0.16129
					0.29	0.21622	0.21447	0.19965	0.21796	0.2075	0.20052	0.19616	0.21186	0.20401	0.17786	0.16129	0.1857	0.17001
					0.32	0.1116	0.10811	0.12467	0.12119	0.11857	0.11421	0.11944	0.12206	0.10113	0.10985	0.11421	0.12467	0.12119
					0.35	0.04272	0.04011	0.04359	0.04708	0.05231	0.05057	0.05231	0.04708	0.04098	0.06103	0.05754	0.04795	0.04011
					0.38	0.01744	0.01221	0.02267	0.01657	0.02005	0.01918	0.01744	0.01744	0.0279	0.01831	0.02703	0.01657	0.02267
					0.41	0.00872	0.01482	0.00785	0.01221	0.00959	0.01221	0.01308	0.00872	0.00872	0.00872	0.01744	0.01657	0.01308
					0.44	0.00697	0.00959	0.00785	0.00872	0.0061	0.01221	0.00697	0.00697	0.01046	0.00959	0.0061	0.00785	0.00785
					0.47	0.01046	0.00959	0.00436	0.0061	0.01133	0.00785	0.00697	0.01221	0.00697	0.00872	0.00872	0.0061	0.0061
					0.5	0.00349	0.0061	0.00697	0.00436	0.00523	0.00349	0.0061	0.0061	0.00785	0.00436	0.00262	0.00436	0.00436
					0.53	0.00436	0.00349	0.00262	0.00523	0.00523	0.00436	0.00436	0.0061	0.00349	0.0061	0.00697	0.00174	0.00436
					0.56	0.00523	0.00523	0.00523	0.00262	0.00087184	0.00349	0.00349	0.00436	0.00523	0.00174	0.00349	0.00174	0.00523
					0.59	0.00436	0.00523	0.00697	0.00436	0.00349	0.00349	0.00436	0.00262	0.00436	0.00349	0.00174	0.00349	0.00349
					0.62	0.00349	0.00174	0.00174	0.00262	0.00349	0.00349	0.00349	0.00523	0.00087184	0.00697	0.00349	0.00436	0.00436
					0.65	0.00174	0.00174	0.00174	0.00262	0.00436	0.00262	0.00174	0.00349	0.00174	0.00349	0.00349	0.00262	0.00349
					0.68	0.00349	0.00174	0.00523	0.00349	0.00436	0.00262	0.00436	0.00087184	0.00349	0.00174	0.00697	0.00436	0.00174
					0.71	0.00262	0.00087184	0.00349	0.00087184	0.00174	0.00697	0.00262	0.00436	0.00436	0.0061	0.00262	0.00174	0.00262
					0.74	0.00262	0.00436	0.00349	0.00349	0	0.00087184	0.00349	0.00436	0.00262	0.00087184	0.00262	0.00262	0.00349
					0.77	0.00174	0.00262	0.00262	0.00523	0.0061	0.00174	0.00697	0.00349	0.00262	0.00262	0.00174	0.00436	0.00349
					0.8	0.00087184	0.00349	0.00436	0.00349	0.00087184	0.00174	0.00174	0.00087184	0.00174	0.00436	0.00174	0.00262	0.00262
					0.83	0.00262	0.00262	0.00087184	0.00349	0.0061	0.00349	0.00262	0.00262	0.00523	0.00087184	0.00349	0.00174	0.00349
					0.86	0.00087184	0	0.00174	0.00087184	0.00174	0	0.00174	0.00262	0.00262	0.00087184	0.00262	0.00523	0.00436
					0.89	0.00087184	0.00262	0.00174	0	0.00262	0.00174	0	0.00174	0.00174	0.00436	0.00436	0.00262	0.00262
					0.92	0.00087184	0	0.00087184	0.00262	0.00087184	0.00349	0.00174	0.00087184	0	0.00349	0.00174	0.00349	0.00262
					0.95	0	0.00174	0.00087184	0	0.00174	0	0.00087184	0.00262	0.00262	0.00174	0.00174	0.00436	0
					0.98	0	0	0	0.00087184	0	0	0	0	0	0	0.00087184	0.00174	0.00174
					1.01	0.00087184	0.00087184	0	0	0	0.00087184	0	0	0	0	0.00174	0.00087184	0

## Sheet: Panel c (0.64 kWcm-2)
Data format: x across columns; x values in: First data row; y values in first column
0	0	0.1	0.2	0.3	0.4	0.5	0.6	0.7	0.8	0.9	1	1.1	1.2
0.02	0.0198	0.0198	0.01856	0.0198	0.02723	0.02104	0.02228	0.02847	0.02475	0.01609	0.01361	0.01856	0.01485
0.05	0.01733	0.02104	0.01856	0.01361	0.01238	0.01609	0.01609	0.01361	0.01114	0.01609	0.01485	0.00743	0.01114
0.08	0.02599	0.02599	0.02352	0.03094	0.02599	0.02475	0.03218	0.02228	0.0396	0.02599	0.03218	0.02847	0.0396
0.11	0.05569	0.03713	0.05074	0.04084	0.06188	0.04332	0.03342	0.03837	0.04579	0.04455	0.05198	0.05322	0.03589
0.14	0.03342	0.0396	0.04951	0.04827	0.03713	0.04208	0.03837	0.05074	0.04579	0.04703	0.04084	0.05198	0.05817
0.17	0.04579	0.05074	0.04084	0.04579	0.05074	0.04579	0.05074	0.04579	0.06064	0.05446	0.04703	0.05817	0.05198
0.2	0.08663	0.07426	0.08168	0.08292	0.0755	0.10272	0.09406	0.07673	0.07055	0.08663	0.10149	0.0854	0.08416
0.23	0.13861	0.15223	0.14356	0.13985	0.14109	0.14728	0.14109	0.16089	0.15223	0.1646	0.1349	0.12871	0.12871
0.26	0.16708	0.15842	0.15718	0.15099	0.14604	0.14356	0.16213	0.14728	0.12624	0.12624	0.13738	0.14975	0.13738
0.29	0.11757	0.1151	0.11881	0.1151	0.12005	0.09406	0.10644	0.11262	0.10644	0.09901	0.1052	0.09282	0.11881
0.32	0.04951	0.05074	0.04703	0.05941	0.05074	0.06188	0.05074	0.05322	0.06436	0.05074	0.04579	0.05941	0.05941
0.35	0.01733	0.03094	0.03094	0.02723	0.0297	0.0198	0.02723	0.02847	0.0297	0.03342	0.03342	0.02723	0.02599
0.38	0.01361	0.00866	0.01114	0.01238	0.0198	0.01485	0.01114	0.01361	0.01361	0.02104	0.02104	0.01733	0.01361
0.41	0.00866	0.0099	0.00371	0.00619	0.00495	0.01361	0.01361	0.00743	0.00371	0.00743	0.01114	0.0099	0.00866
0.44	0.00371	0.00248	0.00743	0.0099	0.00371	0.00866	0.00371	0.0099	0.00371	0.00619	0.00495	0.00495	0.00866
0.47	0.00743	0.00495	0.00619	0.00619	0.00743	0.00866	0.0099	0.00619	0.00866	0.00619	0.00371	0.01114	0.00371
0.5	0.00124	0.00371	0.00371	0.00743	0.00866	0.00495	0.00619	0.00371	0.0099	0.00371	0.00371	0.00495	0.00495
0.53	0.00248	0.00866	0.00495	0.00495	0.00124	0.00371	0.00371	0.00124	0.00495	0.0099	0.00619	0.00743	0.00248
0.56	0.00495	0.00124	0.00248	0.00743	0.00866	0.00371	0.00619	0.00495	0.00371	0.00124	0.00124	0.00248	0.00124
0.59	0.00743	0.00371	0.00743	0.00619	0.00495	0.00495	0.00371	0.00371	0.00248	0.00371	0.00495	0.00248	0.00495
0.62	0.00248	0.00619	0.00371	0.00248	0	0.00743	0.00495	0.00495	0.00124	0.00619	0.00371	0.00124	0.00371
0.65	0.00495	0.00495	0.00248	0.00495	0.00371	0.00619	0.00248	0.00124	0.00619	0.00248	0.00248	0.00124	0.00248
0.68	0.00248	0.00371	0.00248	0.00248	0.00248	0.00124	0.00495	0.00866	0.00495	0.00248	0.00248	0.00124	0.00371
0.71	0.00371	0.00495	0.00371	0.00495	0.00866	0.00495	0.00124	0.00124	0.00619	0.00248	0.00124	0.00371	0.00124
0.74	0.00371	0.00371	0.00495	0.00495	0.00495	0.00124	0.00495	0.00371	0.00743	0.00619	0.00743	0.00248	0.00124
0.77	0.00124	0.00495	0.00866	0.00124	0.00248	0.00743	0.00371	0.00743	0.00495	0	0	0.00124	0.00248
0.8	0.00124	0.00124	0.00619	0.00866	0.00495	0.00495	0.00619	0.00619	0.00371	0.00495	0.00743	0.00495	0.00619
0.83	0.00371	0.00124	0.00371	0.00495	0.00619	0.00495	0.00743	0.00619	0.00495	0.00866	0.00371	0.0099	0.0099
0.86	0.00371	0.00371	0.00124	0.00371	0.00248	0.00371	0.00371	0.00371	0.00371	0.00866	0.00743	0.00619	0.00866
0.89	0.00248	0.00371	0.00248	0	0.00371	0.00619	0.00124	0.00495	0.00743	0.00371	0.00495	0.00248	0.00371
0.92	0.00248	0.00124	0.00124	0.00124	0.00124	0	0.00743	0.00495	0.00248	0.00619	0.00866	0.00248	0.00495
0.95	0	0.00248	0	0.00124	0.00124	0.00495	0.00248	0.00124	0.00248	0.00124	0.00371	0.00124	0
0.98	0	0	0.00124	0.00124	0.00124	0.00124	0.00124	0.00371	0.00371	0.00248	0.00248	0.00248	0.00124
1.01	0	0.00124	0	0	0	0.00124	0	0.00124	0	0	0.00124	0	0.00124

## Sheet: Panel c (3.6 kWcm-2)
Data format: x across columns; x values in: First data row; y values in first column
0	0	0.005	0.01	0.015	0.02	0.025	0.03	0.035	0.04	0.045	0.05	0.055	0.06	0.065	0.07	0.075	0.08	0.085	0.09	0.095	0.1	0.105	0.11	0.115	0.12
0.02	0.03267	0.01996	0.01089	0.02359	0.01996	0.01815	0.02359	0.02178	0.01633	0.01089	0.02178	0.01996	0.02359	0.02722	0.02722	0.01633	0.01815	0.02359	0.02359	0.02359	0.02541	0.03448	0.03085	0.02541	0.02904
0.05	0.03448	0.03085	0.03448	0.02904	0.03085	0.04356	0.03811	0.04537	0.03267	0.02541	0.03267	0.04537	0.03993	0.0363	0.0363	0.04356	0.04719	0.05445	0.0363	0.02359	0.03267	0.03993	0.03993	0.03267	0.04356
0.08	0.05626	0.06352	0.05808	0.06897	0.06171	0.049	0.05626	0.06352	0.05445	0.06715	0.06897	0.07078	0.05808	0.04356	0.05989	0.07623	0.06715	0.05445	0.05989	0.06352	0.06534	0.05626	0.03811	0.05989	0.05263
0.11	0.11797	0.10163	0.10345	0.08167	0.05989	0.07986	0.10345	0.09256	0.08893	0.08349	0.098	0.09074	0.08711	0.12523	0.10345	0.09256	0.09619	0.09437	0.08349	0.09074	0.08711	0.07623	0.08349	0.0853	0.05082
0.14	0.15971	0.12704	0.13975	0.15971	0.12886	0.1343	0.11071	0.11797	0.13975	0.14519	0.13067	0.11797	0.13793	0.14701	0.11797	0.12886	0.13067	0.10345	0.14338	0.11252	0.11797	0.10889	0.12704	0.09256	0.09982
0.17	0.14701	0.15608	0.15789	0.17241	0.16152	0.17241	0.1343	0.15971	0.14701	0.15245	0.14701	0.14156	0.11797	0.1216	0.15971	0.13612	0.11434	0.13793	0.11434	0.13975	0.11615	0.12704	0.11252	0.09982	0.08711
0.2	0.12704	0.17604	0.14338	0.14701	0.14701	0.14882	0.15789	0.11615	0.11434	0.12523	0.12886	0.13612	0.12523	0.10889	0.12341	0.12341	0.1216	0.11797	0.10345	0.08893	0.098	0.10708	0.09256	0.11252	0.11071
0.23	0.09982	0.08711	0.10708	0.09256	0.1343	0.1216	0.12704	0.10163	0.11252	0.09982	0.08349	0.10708	0.10345	0.10708	0.07623	0.09256	0.10889	0.09256	0.08893	0.09074	0.08711	0.0853	0.05445	0.06352	0.06171
0.26	0.08349	0.05989	0.05989	0.05989	0.05445	0.03993	0.05989	0.05808	0.05445	0.07078	0.06352	0.05082	0.05989	0.05082	0.05808	0.05082	0.05808	0.06352	0.05082	0.04537	0.05989	0.0363	0.0363	0.03993	0.04719
0.29	0.03811	0.04174	0.03267	0.02541	0.05082	0.04719	0.02359	0.03993	0.03448	0.03448	0.03267	0.03993	0.04537	0.0363	0.03993	0.02178	0.03811	0.03811	0.03085	0.02541	0.01089	0.02722	0.02541	0.02359	0.01633
0.32	0.01996	0.02904	0.02722	0.02359	0.01089	0.0127	0.02722	0.01452	0.02722	0.0127	0.01633	0.01815	0.02359	0.02541	0.02541	0.03448	0.00907	0.00907	0.01633	0.01815	0.01815	0.00907	0.02359	0.01452	0.0127
0.35	0.0127	0.01996	0.02359	0.01633	0.02359	0.01996	0.0127	0.01452	0.0127	0.01633	0.00544	0.02359	0.0127	0.01633	0.00907	0.0127	0.01633	0.0127	0.0127	0.0127	0.0127	0.01452	0.00907	0.00544	0.00907
0.38	0.01089	0.00907	0.0127	0.01452	0.00907	0.00907	0.00907	0.0127	0.00726	0.01996	0.01815	0	0.00544	0.00726	0.0127	0.01089	0.00726	0.00544	0.00544	0.00907	0.0127	0.00726	0.0127	0.00726	0.00726
0.41	0.00363	0.01089	0.00544	0.00726	0.01633	0.00907	0.00363	0.0127	0.01633	0.01089	0.01089	0.00544	0.00907	0.0127	0.00907	0.00363	0.00544	0.00363	0.00907	0.00907	0.00907	0.00363	0.0127	0.00363	0.00544
0.44	0.00544	0.00907	0.00181	0.00544	0.00544	0.00726	0.00544	0.00726	0.00544	0.00907	0.00907	0.00726	0.00363	0.00907	0.00544	0.0127	0.00544	0.00544	0.00907	0.00907	0.00907	0.00544	0.00544	0	0.00363
0.47	0.00726	0.00181	0.00544	0.00544	0.0127	0.0127	0.00363	0	0.00544	0.00363	0.00726	0.00363	0.00544	0.00363	0.00726	0.00907	0.00363	0.00181	0.00363	0.00544	0.00181	0.00907	0	0.00726	0.00907
0.5	0.00181	0.00363	0.00907	0	0.00363	0.00181	0.00363	0.00907	0.00363	0.00544	0.00726	0.00544	0.00544	0.00181	0.00363	0.01089	0.00726	0.00181	0.00181	0.00181	0	0.00363	0.00181	0.00726	0
0.53	0.00363	0.00544	0.00363	0.00363	0.00363	0.00544	0.00181	0.00181	0.00363	0.00181	0.00181	0	0.00181	0.00363	0.00181	0.00726	0.00726	0.00726	0.00363	0.00181	0	0	0.00363	0.00544	0.00726
0.56	0.00181	0	0.00544	0.00726	0.00181	0.00544	0.00726	0.01089	0.00181	0.00544	0.00181	0.00907	0.00363	0.00544	0.00363	0.00181	0	0.00181	0.00726	0.00181	0.00363	0.00363	0.00363	0.00363	0.00181
0.59	0.00181	0	0.00181	0	0.00907	0.00363	0.00726	0.00544	0.00181	0.00544	0.00363	0	0.00181	0.00363	0.00363	0.00181	0	0.00544	0	0	0.00363	0.00363	0	0.00181	0.00181
0.62	0	0	0.00544	0	0.00363	0.00181	0.00181	0.00363	0.00363	0.00181	0	0	0.00363	0.00544	0.00363	0	0.00544	0.00181	0.00181	0.00726	0	0.00363	0.00544	0	0
0.65	0.00363	0.00181	0.00544	0	0	0.00181	0.00544	0	0.00363	0.00363	0	0.00544	0.00363	0.00181	0.00181	0.00181	0.00363	0	0.00363	0.00363	0.00363	0	0.00363	0.00363	0.00544
0.68	0.00181	0	0	0.00181	0.00181	0.00544	0	0.00181	0.00726	0.00544	0.00363	0.00363	0.00726	0	0	0.00363	0	0	0	0	0	0	0.00363	0	0
0.71	0	0.00363	0	0.00181	0.00363	0	0.00363	0.00181	0.00544	0.00363	0	0.00544	0	0	0.00363	0	0.00363	0.00181	0.00544	0	0.00181	0.00363	0	0	0
0.74	0	0.00181	0.00181	0.00181	0	0.00181	0	0.00363	0.00181	0	0.00544	0.00181	0	0.00544	0.00181	0.00544	0.00181	0.00181	0.00363	0.00181	0.00544	0	0.00363	0	0
0.77	0.00181	0	0	0.00363	0.00363	0	0	0.00544	0.00544	0.00181	0.00363	0.00544	0	0.00726	0.00544	0.00181	0.00363	0	0	0.00181	0	0	0.00363	0	0.00363
0.8	0	0.00363	0	0.00363	0	0	0.00363	0	0	0	0.00181	0	0.00181	0.00181	0.00363	0	0	0	0	0.00181	0.00181	0.00363	0.00181	0.00544	0.00181
0.83	0	0	0	0.00181	0	0.00181	0	0	0.00544	0.00363	0	0.00181	0	0	0.00363	0.00181	0	0	0.00181	0	0	0	0.00181	0	0
0.86	0	0	0	0	0	0	0	0.00363	0	0	0	0	0.00363	0.00544	0.00181	0.00363	0.00181	0.00363	0.00181	0	0	0.00181	0.00363	0	0.00363
0.89	0	0	0	0	0	0	0	0.00181	0	0	0.00181	0	0	0	0.00181	0	0.00181	0	0.00181	0.00181	0	0	0.00181	0.00181	0.00544
0.92	0	0	0	0	0	0	0	0	0	0	0	0	0.00181	0	0	0	0	0.00363	0	0	0	0	0.00181	0	0
0.95	0	0	0	0	0.00181	0	0	0	0	0.00181	0	0	0.00181	0.00181	0	0	0	0.00181	0.00181	0.00181	0	0.00544	0	0.00181	0.00181
0.98	0	0	0	0	0	0	0	0	0	0	0	0.00363	0	0	0	0	0	0	0	0.00181	0	0	0	0.00181	0
1.01	0	0	0	0	0	0	0	0	0.00181	0	0.00181	0	0	0	0	0	0	0	0	0.00181	0.00181	0	0	0	0

## Sheet: Panel d
FRET efficiency	Counts % (0.04 kWcm-2)	Counts % (0.14 kWcm-2)	Counts % (0.29 kWcm-2)	Counts % (0.43 kWcm-2)	Counts % (0.64 kWcm-2)	Counts % (3.6 kWcm-2)
0.01	0	0	0	0	0	0.5449
0.04	0	0.00088095	0	0.00311	0.00505	0.35829
0.07	0.00943	0.02202	0.04519	0.0808	0.03532	1.4929
0.1	0.06598	0.14976	0.28923	0.33562	0.64073	4.4861
0.13	0.18662	0.48364	0.94903	1.3456	2.2148	10.525
0.16	0.44393	1.1214	2.0721	3.5023	6.5133	17.571
0.19	0.61405	1.2809	2.7172	4.8448	10.161	18.064
0.22	0.7625	1.3408	3.6289	8.9126	15.645	15.242
0.25	1.1207	2.1037	6.9246	16.48	17.35	9.7037
0.28	2.5076	5.0364	15.826	22.182	14.424	5.5759
0.31	5.9435	12.665	24.209	17.014	8.829	3.5456
0.34	11.781	23.105	20.98	8.6951	5.1107	2.0975
0.37	17.899	23.955	11.034	3.9032	3.35	1.4779
0.4	20.128	14.671	4.0944	2.0324	2.0988	1.0226
0.43	16.837	5.6099	1.5117	1.3301	1.2512	0.99276
0.46	10.812	1.7989	0.67223	1.0908	0.88795	0.87333
0.49	5.5062	0.8184	0.45418	0.84838	0.80218	0.65686
0.52	2.5575	0.69947	0.34572	0.65881	0.59028	0.5449
0.55	1.099	0.66512	0.3186	0.55626	0.52974	0.58222
0.58	0.5264	0.60257	0.29488	0.4879	0.51965	0.52997
0.61	0.29124	0.51624	0.29036	0.46614	0.40361	0.32843
0.64	0.19934	0.44664	0.27454	0.43817	0.40361	0.39561
0.67	0.14845	0.41933	0.33894	0.44128	0.46415	0.36575
0.7	0.123	0.41228	0.37622	0.36981	0.47424	0.34336
0.73	0.10603	0.38762	0.32425	0.34495	0.49947	0.32843
0.76	0.07116	0.36824	0.29262	0.38845	0.59028	0.38068
0.79	0.06739	0.28719	0.24856	0.35116	0.62055	0.32097
0.82	0.03817	0.24667	0.23274	0.38534	0.89299	0.20154
0.85	0.0377	0.21319	0.21353	0.45993	0.67605	0.23886
0.88	0.03252	0.16826	0.21353	0.32008	0.75173	0.18661
0.91	0.01932	0.11805	0.17964	0.3667	0.6811	0.12689
0.94	0.01508	0.08105	0.16269	0.31698	0.51461	0.14182
0.97	0.01367	0.09074	0.13332	0.25172	0.48938	0.11197
1	0.01037	0.04405	0.09038	0.1647	0.47424	0.09704
1.03	0.00754	0.02819	0.06779	0.15849	0.26739	0.08957

## Sheet: Panel e (0.04 kWcm-2)
Data format: x across columns; x values in: First data row; y values in first column
0	0	0.1	0.2	0.3	0.4	0.5	0.6	0.7	0.8	0.9	1	1.1	1.2
0.02	0.00075282	0.00125	0.00087829	0.00075282	0.001	0.00062735	0.001	0.00087829	0.00113	0.00062735	0.00113	0.001	0.00062735
0.05	0.00125	0.00125	0.00062735	0.00138	0.001	0.001	0.00062735	0.00113	0.00087829	0.00075282	0.00050188	0.00125	0.00062735
0.08	0.00113	0.00087829	0.00138	0.00176	0.00138	0.00151	0.00151	0.001	0.001	0.00188	0.00113	0.00113	0.00125
0.11	0.00125	0.00151	0.00176	0.00075282	0.00138	0.001	0.00138	0.00213	0.00188	0.00113	0.00188	0.00125	0.00226
0.14	0.00176	0.00201	0.00151	0.00276	0.00176	0.00163	0.00138	0.00113	0.00125	0.00176	0.00188	0.00125	0.00087829
0.17	0.00125	0.00113	0.00125	0.00213	0.00163	0.00151	0.00226	0.00151	0.001	0.00151	0.001	0.00151	0.00151
0.2	0.00213	0.00151	0.00138	0.00075282	0.00113	0.00188	0.00201	0.00188	0.00213	0.00163	0.00263	0.00188	0.00113
0.23	0.00238	0.00163	0.00238	0.00163	0.00276	0.00251	0.00138	0.00238	0.00251	0.00276	0.00151	0.00263	0.00226
0.26	0.00339	0.00276	0.00339	0.00276	0.00213	0.00263	0.00276	0.00326	0.00276	0.00188	0.00263	0.00263	0.00276
0.29	0.00301	0.00326	0.00301	0.00376	0.00339	0.00339	0.00289	0.00263	0.00351	0.00351	0.00314	0.00276	0.00389
0.32	0.00452	0.00452	0.00339	0.00339	0.00364	0.00389	0.00351	0.00314	0.00238	0.00565	0.00326	0.00414	0.00489
0.35	0.00803	0.00753	0.00816	0.00715	0.00665	0.00665	0.00715	0.00753	0.00816	0.00665	0.00753	0.0064	0.00753
0.38	0.02146	0.0202	0.01782	0.01957	0.01782	0.01619	0.02008	0.01995	0.01832	0.01807	0.01832	0.01581	0.0192
0.41	0.05157	0.05358	0.04668	0.04504	0.05107	0.04655	0.0468	0.04818	0.04818	0.04291	0.0468	0.04517	0.04291
0.44	0.10866	0.10502	0.11179	0.10038	0.10326	0.09573	0.10314	0.10226	0.09875	0.09875	0.09573	0.09611	0.09536
0.47	0.16901	0.1655	0.16412	0.16324	0.15859	0.16976	0.15772	0.16688	0.16763	0.16801	0.15972	0.16035	0.15345
0.5	0.19172	0.19297	0.1877	0.19486	0.19686	0.19561	0.19573	0.19084	0.19335	0.19423	0.18607	0.18733	0.19297
0.53	0.16374	0.16085	0.16399	0.17415	0.16738	0.17189	0.17277	0.16637	0.17277	0.17742	0.16951	0.16838	0.17164
0.56	0.10816	0.10954	0.11192	0.11016	0.1143	0.11606	0.11593	0.11656	0.11129	0.11242	0.12472	0.1212	0.11556
0.59	0.06148	0.06713	0.06562	0.06525	0.07177	0.06449	0.06336	0.06261	0.06939	0.06412	0.06913	0.0724	0.07127
0.62	0.03676	0.03827	0.03789	0.03739	0.03526	0.04003	0.03764	0.03601	0.0335	0.03839	0.03727	0.0389	0.04053
0.65	0.0207	0.02121	0.02472	0.02196	0.01757	0.01945	0.02208	0.02484	0.02309	0.02208	0.02108	0.02673	0.02585
0.68	0.01418	0.01418	0.01468	0.01317	0.01518	0.01267	0.01217	0.01355	0.01305	0.01129	0.01543	0.0143	0.01418
0.71	0.00828	0.0074	0.00715	0.00954	0.0074	0.00665	0.00891	0.0079	0.00765	0.00728	0.00916	0.00778	0.00928
0.74	0.00414	0.00552	0.0059	0.00577	0.00464	0.00477	0.00452	0.00514	0.00477	0.00326	0.00565	0.00439	0.00577
0.77	0.00213	0.00213	0.00351	0.00301	0.00364	0.00389	0.00226	0.00301	0.00213	0.00389	0.00276	0.00339	0.00289
0.8	0.00176	0.00176	0.00125	0.00138	0.001	0.00151	0.00201	0.00151	0.00113	0.00213	0.00289	0.00201	0.00213
0.83	0.00050188	0.00037641	0.00050188	0.00075282	0.00062735	0.00075282	0.00125	0.00062735	0.00125	0.00087829	0.001	0.00176	0.00113
0.86	0.00037641	0.00037641	0.00075282	0.00125	0.001	0.00062735	0.00113	0.00062735	0.00012547	0.00075282	0.001	0.00062735	0.00037641
0.89	0.00037641	0.00025094	0.00050188	0.00025094	0.00025094	0.00062735	0	0.00062735	0.00037641	0.00012547	0.00025094	0.00075282	0.00062735
0.92	0.00075282	0.00025094	0.00012547	0.00012547	0.00012547	0.00012547	0.00025094	0.00037641	0.00025094	0.00012547	0.00050188	0	0.00050188
0.95	0.00025094	0.00025094	0.00012547	0	0	0.00075282	0.00012547	0.00012547	0.00012547	0.00025094	0.00012547	0.00037641	0.00012547
0.98	0.00012547	0.00025094	0	0.00050188	0.00012547	0	0.00012547	0	0.00037641	0.00025094	0.00037641	0	0
1.01	0.00012547	0	0	0	0.00037641	0.00012547	0	0	0	0.00012547	0.00025094	0.00012547	0.00012547

[truncated: 6 more sheets: Panel e (0.14 kWcm-2), Panel e (0.29 kWcm-2), Panel e (0.43 kWcm-2), Panel e (0.64 kWcm-2), Panel e (3.6 kWcm-2), Panel f]
