# Supplementary material for: Recovering true FRET efficiencies from smFRET investigations requires triplet state mitigation
Source: Nat Methods. 2024 Jun 14;21(7):1222–30. doi: 10.1038/s41592-024-02293-8 (PMC11239528; doi:10.1038/s41592-024-02293-8)
Supplement: Supplementary file 6 — Statistical Source Data. [file 41592_2024_2293_MOESM6_ESM.xlsx]

## Sheet: Panel a
Time (s)	Donor intensity	Acceptor intensity
0	1423.91	1486.35
0.1	1456.75	1550.17
0.2	1442.54	1656.09
0.3	1476.36	1559.06
0.4	1513.61	1569.62
0.5	1522.93	1462.59
0.6	1432.73	1547.97
0.7	1542.05	1514.16
0.8	1498.91	1483.42
0.9	1515.08	1603.34
1	1479.3	1571.59
1.1	1439.1	1507.81
1.2	1546.95	1494.69
1.3	1455.28	1458.61
1.4	1425.38	1472.51
1.5	1492.05	1543.23
1.6	1570.97	1501.3
1.7	1532.73	1426.1
1.8	1419.5	1502.35
1.9	1413.12	1332.22
2	1486.16	1457.87
2.1	1478.81	1440.74
2.2	1491.07	1618.3
2.3	1423.42	1504.03
2.4	1445.97	1565.16
2.5	1525.87	1500.61
2.6	1427.34	1399.83
2.7	1464.59	1460.88
2.8	1481.75	1517.99
2.9	1485.18	1492.74
3	1485.67	1492.7
3.1	1492.05	1520.19
3.2	1493.52	1562.73
3.3	1510.67	1573.27
3.4	1570.97	1569.44
3.5	1550.87	1524.31
3.6	1374.89	1494.76
3.7	1488.61	1413.57
3.8	1418.03	1553.43
3.9	1421.46	1614.46
4	1472.44	1513.75
4.1	1513.61	1556.39
4.2	1532.24	1424.66
4.3	1440.58	1527.8
4.4	1452.34	1456.37
4.5	1517.05	1498.79
4.6	1465.58	1553.95
4.7	1513.12	1530.93
4.8	1459.69	1528.88
4.9	1520.97	1471.06
5	1434.2	1527.76
5.1	1481.26	1494.98
5.2	1511.65	1607.51
5.3	1528.32	1573.96
5.4	1482.73	1486.05
5.5	1534.69	1467.62
5.6	1490.08	1468.86
5.7	1560.67	1523.61
5.8	1428.32	1570.83
5.9	1416.07	1443.28
6	1578.32	1534.11
6.1	1536.16	1516.05
6.2	1536.16	1510.17
6.3	1432.73	1590.12
6.4	1413.61	1573.85
6.5	1532.24	1529.08
6.6	1555.77	1501.9
6.7	1465.58	1474.05
6.8	1380.28	1445.84
6.9	1527.83	1446.55
7	1404.3	1477.45
7.1	1319.99	1573.69
7.2	1529.3	1475.85
7.3	1444.5	1527.52
7.4	1462.14	1516.45
7.5	1537.63	1567.9
7.6	1343.03	1489.69
7.7	1464.59	1487.35
7.8	1407.73	1524.76
7.9	1448.91	1549.75
8	1453.32	1439.14
8.1	1452.34	1546.07
8.2	1420.48	1483.65
8.3	1455.77	1564.45
8.4	1394.99	1559.98
8.5	1438.61	1466.66
8.6	1481.75	1537.59
8.7	1449.89	1432.52
8.8	1456.75	1477.62
8.9	1370.97	1539.65
9	1459.69	1519.57
9.1	1530.28	1545.88
9.2	1445.48	1460.29
9.3	1494.01	1553.38
9.4	1489.1	1491.97
9.5	1488.61	1557.69
9.6	1517.54	1613.46
9.7	1440.08	1508.71
9.8	1372.93	1584.12
9.9	1456.75	1505.56
10	1362.14	1476.06
10.1	1428.81	1501.68
10.2	1459.69	1587.7
10.3	1460.67	1430.28
10.4	1500.87	1505.34
10.5	1447.44	1417.99
10.6	1455.28	1451.74
10.7	1345.97	1506.14
10.8	1399.4	1503.3
10.9	1380.28	1495.84
11	1457.73	1489.8
11.1	1365.08	1538.11
11.2	1470.48	1481.05
11.3	1488.12	1517.53
11.4	1538.12	1457.58
11.5	1469.5	1462
11.6	1427.83	1457.14
11.7	1476.36	1438.96
11.8	1490.08	1486.02
11.9	1482.24	1506.68
12	1493.03	1522.57
12.1	1456.75	1430.07
12.2	1454.79	1469.43
12.3	1583.71	1570.98
12.4	1501.36	1467.07
12.5	1507.24	1481.85
12.6	1491.56	1505.52
12.7	1430.28	1531.97
12.8	1567.05	1528.05
12.9	1479.79	1603.91
13	1501.36	1556.78
13.1	1466.56	1518.09
13.2	1556.75	1534.18
13.3	1462.14	1483.61
13.4	1393.52	1397.35
13.5	1429.3	1468.8
13.6	1541.56	1579.88
13.7	1488.12	1542.53
13.8	1424.89	1535.79
13.9	1428.81	1507.07
14	1417.54	1521.61
14.1	1426.36	1546.46
14.2	1412.63	1531.76
14.3	1430.28	1409.91
14.4	1463.61	1555.56
14.5	1539.1	1445.25
14.6	1444.01	1456.96
14.7	1421.46	1405.15
14.8	1366.56	1509.08
14.9	1388.61	1562.4
15	1450.87	1427.55
15.1	1484.2	1430.07
15.2	1470.97	1395.23
15.3	1526.85	1442.21
15.4	1545.97	1581.03
15.5	3279.3	83.8255
15.6	3247.44	-21.2449
15.7	3377.83	-6.07581
15.8	3344.5	-41.9232
15.9	3319.99	3.95017
16	3359.2	-0.32965
16.1	3402.83	-0.51375
16.2	3347.44	-39.1928
16.3	3449.89	3.95831
16.4	3269.01	32.6022
16.5	3237.14	-24.9193
16.6	3346.46	-35.201
16.7	3286.16	10.7849
16.8	3219.01	-15.2867
16.9	3352.83	-0.36334
17	3423.42	7.81534
17.1	3291.07	1.61018
17.2	3288.61	-27.626
17.3	3170.97	-3.51201
17.4	3346.95	-20.04
17.5	3320.97	-11.3162
17.6	3383.71	-10.909
17.7	3333.71	22.5748
17.8	3381.26	-21.0275
17.9	3406.75	-0.79468
18	3287.14	-13.7951
18.1	3342.05	5.31117
18.2	3252.34	33.3059
18.3	3299.4	11.3074
18.4	3232.73	9.7105
18.5	3428.32	-16.0652
18.6	3332.73	-13.1393
18.7	3349.89	-3.58403
18.8	3277.34	-18.485
18.9	3315.08	-41.2869
19	3272.93	3.39967
19.1	3290.08	1.19025
19.2	3297.93	8.47156
19.3	3230.77	21.6157
19.4	3263.61	-21.4233
19.5	3296.46	18.871
19.6	3367.53	14.2695
19.7	3323.42	-13.4525
19.8	3333.22	-26.4097
19.9	3349.89	-17.7997
20	3249.4	-8.15009
20.1	3199.89	2.25929
20.2	3277.83	-10.677
20.3	3340.57	-8.30899
20.4	3290.08	-17.9274
20.5	3360.18	-23.9293
20.6	3345.97	-23.8913
20.7	3331.26	28.6327
20.8	3304.3	-28.7496
20.9	3326.36	-11.2122
21	3352.83	-31.2457
21.1	3403.32	-12.3136
21.2	3328.32	17.5689
21.3	3356.75	5.23808
21.4	3311.16	-9.63345
21.5	3276.85	19.2952
21.6	3325.87	-11.1771
21.7	3280.28	0.42195
21.8	3332.24	-7.22183
21.9	3306.26	-50.949
22	3231.26	-40.6743
22.1	3418.03	-28.0729
22.2	3434.69	-23.8747
22.3	3399.4	-10.0719
22.4	3367.05	-8.73462
22.5	3368.03	-20.0794
22.6	3289.59	-18.3825
22.7	3458.22	21.0084
22.8	3243.03	0.14955
22.9	3366.55	-7.71913
23	3267.53	-37.8807
23.1	3358.71	-23.3337
23.2	3187.63	-19.4118
23.3	3328.32	-26.0586
23.4	3252.34	32.8157
23.5	3354.79	-35.3077
23.6	3294.01	32.2819
23.7	3435.67	-42.5723
23.8	3251.85	-32.8355
23.9	3338.61	-1.79599
24	3264.59	-6.2975
24.1	3206.26	-28.5894
24.2	3280.77	-4.02492
24.3	3231.75	-23.0624
24.4	3369.99	-32.9649
24.5	3261.65	-6.08681
24.6	3319.01	12.3537
24.7	3414.59	-44.4937
24.8	3406.75	16.8524
24.9	3326.85	0.5174
25	3363.12	-13.3557
25.1	3245.97	-2.02193
25.2	3287.14	-39.7755
25.3	3363.61	-30.0574
25.4	3310.18	-36.0338
25.5	3355.28	1.91206
25.6	3468.03	-13.5174
25.7	945.967	13.7196
25.8	51.359	-12.391
25.9	-7.46457	10.9405
26	-11.8763	5.37416
26.1	32.2413	-6.60976
26.2	-25.6018	5.37699
26.3	-11.3861	3.37826
26.4	-0.11163	-12.6255
26.5	4.30014	-3.62779
26.6	2.82955	-3.03225
26.7	16.555	26.8669
26.8	-0.11163	-13.6059
26.9	2.82955	-3.03225
27	8.7119	8.31108
27.1	34.6923	10.3715
27.2	-14.8175	4.60446
27.3	19.9864	-0.82991
27.4	-3.05281	11.6048
27.5	-12.8567	-8.7713
27.6	5.28053	-12.5215
27.7	-45.2097	8.25219
27.8	6.26092	1.13371
27.9	-45.6999	-1.02642
28	10.6727	-0.16272
28.1	-10.8959	0.89216
28.2	-3.543	4.287
28.3	-22.1704	6.11158
28.4	-2.07241	-4.15168
28.5	-10.8959	3.34314
28.6	-22.1704	-6.63352
28.7	23.4178	-4.0169
28.8	21.9472	9.81394
28.9	5.77072	-0.79196
29	15.0845	-21.5572
29.1	-22.6607	0.26434
29.2	0.86876	2.99057
29.3	-22.6607	-17.3827
29.4	15.5747	-0.51387
29.5	24.3982	12.0893
29.6	12.1433	-2.71905
29.7	1.84916	6.84191
29.8	-5.01359	-10.3135
29.9	-8.44496	10.0303
30	-12.3665	7.37006
30.1	18.5158	-5.62653
30.2	39.5943	-14.4894
30.3	-3.05281	4.74208
30.4	-1.09202	8.52319
30.5	27.3393	-8.70958
30.6	-18.2489	12.2032
30.7	29.7903	-13.2969
30.8	0.37857	-4.32726
30.9	10.6727	0.81767
31	9.69229	-11.367
31.1	8.7119	-13.7477
31.2	6.75112	0.1182
31.3	13.1237	-17.9854
31.4	-15.3077	-0.75259
31.5	5.28053	-0.26665
31.6	21.9472	-9.7939
31.7	-1.58222	7.08772
31.8	-0.60183	8.48807
31.9	34.2021	-7.73061
32	20.4766	-2.82581
32.1	15.0845	14.2271
32.2	16.0648	6.31376
32.3	-7.46457	22.7052
32.4	7.73151	7.40092
32.5	4.30014	-4.11799
32.6	15.0845	-6.36111
32.7	17.0452	6.24353
32.8	20.9668	-7.27269
32.9	-24.6214	2.36559
33	-35.8959	4.64383
33.1	17.0452	6.73373
33.2	-6.48418	-7.75721
33.3	-5.50379	2.46668
33.4	-8.44496	8.55972
33.5	-1.09202	3.13103
33.6	-19.2293	-6.84421
33.7	-15.3077	0.718
33.8	-14.3273	12.9027
33.9	-5.99398	8.87434
34	-9.91555	0.33173
34.1	-34.4254	11.8914
34.2	-23.1508	-8.52408
34.3	5.28053	-2.71763
34.4	19.9864	3.09166
34.5	-19.7195	-3.86792
34.6	6.26092	-6.21923
34.7	-14.3273	7.51052
34.8	2.82955	2.35991
34.9	18.0256	3.72232
35	-4.52339	5.82782
35.1	25.3786	3.68578
35.2	-13.8371	4.53423
35.3	25.8688	6.10165
35.4	-22.1704	-10.5551
35.5	-20.6999	5.51604
35.6	-14.8175	5.58485
35.7	-36.3861	5.65933
35.8	-13.3469	-1.38325
35.9	2.82955	-1.56166
36	12.6335	-34.1267
36.1	-25.6018	1.45542
36.2	1.35896	-7.33866
36.3	-0.11163	-8.21371
36.4	-9.91555	-0.15846
36.5	-4.0332	7.75349
36.6	33.2217	2.14355
36.7	-6.97438	12.3759
36.8	2.33935	-3.48733
36.9	-8.44496	6.59894
37	15.5747	1.93711
37.1	5.28053	-1.73724
37.2	9.2021	9.25635
37.3	-6.97438	14.8269
37.4	29.7903	11.2129
37.5	-31.9744	-1.51945
37.6	19.006	-22.3283
37.7	31.2609	-1.14737
37.8	-11.8763	10.7663
37.9	-19.2293	13.2538
38	11.1629	-0.68803
38.1	1.84916	7.8223
38.2	-12.3665	-1.94367
38.3	0.37857	2.53549
38.4	-5.01359	-5.90178
38.5	-5.01359	3.90215
38.6	-13.8371	3.06364
38.7	-3.05281	-1.14028
38.8	-13.3469	5.9697
38.9	29.7903	-9.86555
39	-24.6214	-17.7325
39.1	26.8492	-15.5372
39.2	-12.3665	5.89947
39.3	19.006	3.65209
39.4	-3.543	5.26739
39.5	-6.97438	11.8857
39.6	11.6531	-5.62511
39.7	11.6531	-2.68393
39.8	-5.50379	-9.78823
39.9	-15.3077	9.05134
40	-27.0724	-11.6745
40.1	-10.4057	0.36685
40.2	41.0648	-4.79085
40.3	-37.8567	5.76468
40.4	-3.05281	9.15385
40.5	31.2609	6.69577
40.6	0.37857	10.8688
40.7	-19.7195	4.95561
40.8	-15.3077	1.2082
40.9	13.1237	0.1519
41	-7.95476	-13.5342
41.1	-8.93516	-12.4836
41.2	5.77072	-16.4782
41.3	28.8099	-9.30512
41.4	28.3197	-9.7602
41.5	-4.52339	-2.99571
41.6	30.2805	5.29542
41.7	7.73151	-4.36379
41.8	33.2217	24.2024
41.9	7.73151	-8.28536
42	-14.8175	-2.74849
42.1	-13.3469	-6.2852
42.2	-27.0724	0.58038
42.3	-31.4842	-1.06437
42.4	-11.3861	-2.5041
42.5	1.84916	10.2733
42.6	3.31974	-7.96932
42.7	27.3393	-11.1606
42.8	11.6531	4.17882
42.9	-0.11163	-7.23332
43	0.37857	-14.1312
43.1	-39.8175	4.92475
43.2	13.6139	3.54816
43.3	-13.3469	-3.83423
43.4	15.5747	-15.7099
43.5	-5.99398	-0.43939
43.6	-20.6999	12.869
43.7	-0.11163	10.4137
43.8	26.359	-6.18837
43.9	2.82955	6.28148
44	-34.9156	-11.1127
44.1	0.37857	8.90804
44.2	-9.91555	-5.06043
44.3	-13.8371	27.5734
44.4	4.79033	-5.62369
44.5	-4.52339	-6.42709
44.6	1.35896	-5.37788
44.7	-5.50379	-9.78823
44.8	-10.8959	-6.46078
44.9	32.2413	-40.9235
45	6.26092	-11.6114
45.1	-6.48418	0.08593
45.2	0.86876	-4.36237
45.3	16.0648	-10.8431
45.4	-18.7391	2.92459
45.5	-1.09202	26.1702
45.6	11.1629	-8.53117
45.7	-21.1901	0.64919
45.8	-2.56261	-7.54794
45.9	14.1041	-4.82029
46	-19.7195	-2.39734
46.1	0.37857	13.3198
46.2	12.6335	11.9517
46.3	0.86876	-11.2251
46.4	15.0845	-3.91013
46.5	-15.7979	2.22371
46.6	-36.3861	-8.06616
46.7	-5.50379	-11.2588
46.8	-5.01359	7.82372
46.9	-7.46457	-8.66737
47	16.0648	8.27454
47.1	-10.8959	0.89216
47.2	-8.93516	7.12425
47.3	4.79033	18.3959
47.4	-5.99398	8.87434
47.5	3.31974	1.8346
47.6	19.9864	8.48382
47.7	-42.2685	4.61013
47.8	9.2021	-12.3123
47.9	-16.7783	-20.2551
48	-7.95476	-13.5342
48.1	19.9864	5.54264
48.2	5.28053	-22.3255
48.3	40.0844	7.53428
48.4	-4.52339	8.76899
48.5	-42.7587	-8.09985
48.6	-19.2293	7.86167
48.7	-16.2881	14.5137
48.8	-7.46457	5.54831
48.9	-19.7195	2.99482
49	5.77072	-13.5371
49.1	-18.7391	8.80695
49.2	-12.3665	13.7426
49.3	24.8884	-6.57322
49.4	11.6531	6.1396
49.5	4.30014	-10.4905
49.6	-22.6607	-17.8729
49.7	-3.543	8.69876
49.8	-17.7587	5.30534
49.9	-31.9744	-4.95082
50	-8.93516	-0.71889
50.1	-7.46457	-8.66737
50.2	18.5158	-20.3324
50.3	-5.50379	6.87844
50.4	20.9668	-8.25308
50.5	20.9668	-12.1746
50.6	-0.11163	-26.8412
50.7	11.6531	1.23764
50.8	-6.97438	6.00339
50.9	-6.97438	-13.1143
51	19.4962	5.57776
51.1	-22.6607	-6.10821
51.2	-11.8763	-26.4886
51.3	15.5747	-12.7688
51.4	-10.4057	-0.12335
51.5	-6.48418	12.831
51.6	-15.7979	-1.20767
51.7	6.75112	-5.76415
51.8	-8.93516	-1.20909
51.9	-9.42535	9.12015
52	-31.9744	11.7158
52.1	-2.07241	-2.68109
52.2	0.37857	3.51588
52.3	9.2021	-0.54757
52.4	-7.46457	-3.27522
52.5	-3.543	0.36543
52.6	6.75112	-22.4308
52.7	16.0648	-7.41174
52.8	25.3786	22.3132
52.9	22.9276	-15.7465
53	3.80994	6.70145
53.1	30.2805	-0.58694
53.2	-5.50379	19.1333
53.3	25.3786	-1.21618
53.4	-24.6214	3.83617
53.5	7.73151	-6.32458
53.6	-21.1901	-16.9979
53.7	-35.4057	-6.6658
53.8	-21.6803	5.09607
53.9	8.2217	17.6599
54	-9.91555	-18.2957
54.1	9.2021	2.88381
54.2	0.86876	-22.0094
54.3	-2.07241	1.24048
54.4	45.9668	-4.16161
54.5	13.6139	-4.29498
54.6	-18.7391	-6.38913
54.7	5.77072	7.54138
54.8	0.86876	12.7945
54.9	-10.8959	-11.8529
55	-5.01359	-15.7057
55.1	-3.05281	2.2911
55.2	12.6335	-18.4404
55.3	-16.7783	-13.3923
55.4	-41.2881	6.50068
55.5	6.75112	-11.1563
55.6	9.69229	6.77026
55.7	-13.8371	7.9656
55.8	5.28053	-0.26665
55.9	12.1433	-7.62101
56	-7.95476	-6.18128
56.1	7.24131	6.94584
56.2	5.77072	19.3061
56.3	8.2217	-11.2616
56.4	-5.99398	-2.40017
56.5	26.359	34.0077
56.6	13.6139	-10.6675
56.7	-1.09202	-7.65328
56.8	-21.1901	-11.6057
56.9	-14.8175	0.19269
57	20.4766	-10.669
57.1	-24.1312	6.74223
57.2	-32.4646	7.33919
57.3	-43.2489	-8.55494
57.4	8.7119	-4.43402
57.5	6.75112	-2.82297
57.6	-38.3469	-15.2786
57.7	-10.8959	-3.51961
57.8	25.3786	-2.19657
57.9	-9.42535	-8.52691
58	25.3786	-14.4515
58.1	15.5747	15.1724
58.2	40.0844	-12.5638
58.3	17.5354	-17.321
58.4	22.4374	1.93569
58.5	-4.0332	3.83192
58.6	-1.09202	8.03299
58.7	8.2217	5.40502
58.8	-3.05281	-5.06184
58.9	-9.42535	3.72799
59	-10.8959	-14.7941
59.1	22.9276	3.37116
59.2	-13.3469	2.53833
59.3	-5.50379	-17.6314
59.4	-10.8959	-16.2647
59.5	-34.4254	13.8522
59.6	-6.97438	-3.80053
59.7	10.6727	4.73924
59.8	14.1041	2.04246
59.9	6.26092	-7.68982
60	-10.8959	6.77451
60.1	-33.445	14.2722
60.2	0.37857	-12.1704
60.3	4.30014	-5.09838
60.4	-21.1901	2.60997
60.5	5.28053	-6.6392
60.6	-23.641	-0.15563
60.7	-5.01359	1.94136
60.8	-27.5626	8.45863
60.9	-40.7979	-6.76973
61	-23.641	-3.587
61.1	169.986	106.072
61.2	180.28	141.119
61.3	129.3	98.6923
61.4	150.379	131.006
61.5	134.692	127.718
61.6	148.908	152.68
61.7	151.359	140.249
61.8	169.496	134.538
61.9	-5.50379	62.7608
62	41.0648	45.2092
62.1	62.6335	45.6249
62.2	2.33935	47.0029
62.3	64.1041	17.0881
62.4	19.9864	-6.71227
62.5	-5.01359	-6.39197
62.6	-34.9156	4.5736
62.7	-42.2685	4.11993
62.8	23.4178	-2.54631
62.9	-25.1116	-22.1091
63	-13.3469	3.51872
63.1	-14.8175	-1.7681
63.2	5.28053	-14.9725
63.3	-34.4254	0.12671
63.4	-5.01359	-1.49001
63.5	-28.0528	-26.8004
63.6	-3.05281	-2.61086
63.7	8.2217	-7.83028
63.8	-36.8763	2.26308
63.9	12.6335	-0.79338
64	17.5354	-10.4582
64.1	-13.3469	1.55793
64.2	11.1629	9.60609
64.3	45.9668	6.6227
64.4	59.2021	11.0668
64.5	50.3786	5.32627
64.6	67.0452	10.5049
64.7	25.3786	23.2936
64.8	66.555	6.61845
64.9	14.1041	1.55226
65	6.26092	-4.25845
65.1	22.4374	0.9553
65.2	-12.8567	-18.5752
65.3	12.1433	9.04566
65.4	-2.56261	-2.15578
65.5	-5.50379	-0.4745
65.6	12.1433	-10.5622
65.7	43.0256	0.46085
65.8	23.908	-0.62064
65.9	38.1237	19.4395
66	74.8884	-16.0373
66.1	-3.543	5.75759
66.2	-35.4057	21.2754
66.3	29.7903	-7.41457
66.4	27.8296	11.8435
66.5	32.7315	-1.74291
66.6	15.0845	-8.32189
66.7	41.0648	1.5817
66.8	41.555	21.1544
66.9	-21.6803	-3.72746
67	25.3786	-10.0397
67.1	-2.07241	3.69146
67.2	-5.01359	-9.82334
67.3	22.9276	-2.021
67.4	-14.3273	-8.66596
67.5	0.37857	18.712
67.6	24.3982	29.7364
67.7	61.1629	-0.34822
67.8	113.614	-10.4781
67.9	51.359	15.5502
68	56.2609	1.96371
68.1	17.0452	-13.3643
68.2	15.5747	-8.35701
68.3	-6.48418	0.08593
68.4	10.1825	-6.99035
68.5	12.6335	17.8341
68.6	42.0452	-11.2336
68.7	1.84916	-18.1581
68.8	-10.4057	7.2296
68.9	-1.58222	-1.73582
69	-6.48418	0.08593
69.1	-10.8959	-8.91176
69.2	1.84916	-2.47182
69.3	0.37857	19.6924
69.4	-17.7587	3.34456
69.5	-5.01359	0.96097
69.6	-11.8763	3.90357
69.7	4.30014	-18.8239
69.8	3.80994	11.6034
69.9	-7.95476	-3.7303

## Sheet: Panel b
Time (s)	(Gamma uncorrected) Total intensity
0	2910.25
0.1	3006.92
0.2	3098.62
0.3	3035.42
0.4	3083.24
0.5	2985.51
0.6	2980.7
0.7	3056.2
0.8	2982.33
0.9	3118.43
1	3050.89
1.1	2946.91
1.2	3041.64
1.3	2913.89
1.4	2897.89
1.5	3035.27
1.6	3072.27
1.7	2958.83
1.8	2921.84
1.9	2745.34
2	2944.03
2.1	2919.55
2.2	3109.36
2.3	2927.45
2.4	3011.12
2.5	3026.48
2.6	2827.16
2.7	2925.47
2.8	2999.74
2.9	2977.92
3	2978.38
3.1	3012.23
3.2	3056.25
3.3	3083.94
3.4	3140.41
3.5	3075.18
3.6	2869.65
3.7	2902.19
3.8	2971.46
3.9	3035.92
4	2986.19
4.1	3070
4.2	2956.9
4.3	2968.37
4.4	2908.71
4.5	3015.84
4.6	3019.52
4.7	3044.06
4.8	2988.57
4.9	2992.03
5	2961.97
5.1	2976.24
5.2	3119.16
5.3	3102.28
5.4	2968.78
5.5	3002.32
5.6	2958.94
5.7	3084.28
5.8	2999.15
5.9	2859.34
6	3112.43
6.1	3052.21
6.2	3046.33
6.3	3022.86
6.4	2987.46
6.5	3061.32
6.6	3057.67
6.7	2939.62
6.8	2826.12
6.9	2974.38
7	2881.76
7.1	2893.68
7.2	3005.15
7.3	2972.01
7.4	2978.59
7.5	3105.54
7.6	2832.71
7.7	2951.95
7.8	2932.49
7.9	2998.66
8	2892.46
8.1	2998.41
8.2	2904.13
8.3	3020.22
8.4	2954.97
8.5	2905.28
8.6	3019.34
8.7	2882.41
8.8	2934.37
8.9	2910.61
9	2979.26
9.1	3076.16
9.2	2905.77
9.3	3047.39
9.4	2981.07
9.5	3046.3
9.6	3131
9.7	2948.8
9.8	2957.04
9.9	2962.31
10	2838.21
10.1	2930.49
10.2	3047.39
10.3	2890.95
10.4	3006.21
10.5	2865.43
10.6	2907.03
10.7	2852.11
10.8	2902.7
10.9	2876.12
11	2947.53
11.1	2903.19
11.2	2951.53
11.3	3005.65
11.4	2995.7
11.5	2931.5
11.6	2884.97
11.7	2915.32
11.8	2976.1
11.9	2988.92
12	3015.6
12.1	2886.82
12.2	2924.22
12.3	3154.69
12.4	2968.43
12.5	2989.09
12.6	2997.07
12.7	2962.25
12.8	3095.1
12.9	3083.7
13	3058.14
13.1	2984.65
13.2	3090.93
13.3	2945.75
13.4	2790.86
13.5	2898.1
13.6	3121.43
13.7	3030.65
13.8	2960.67
13.9	2935.88
14	2939.14
14.1	2972.82
14.2	2944.39
14.3	2840.19
14.4	3019.17
14.5	2984.35
14.6	2900.97
14.7	2826.61
14.8	2875.64
14.9	2951.02
15	2878.42
15.1	2914.27
15.2	2866.2
15.3	2969.05
15.4	3127
15.5	3363.13
15.6	3226.19
15.7	3371.75
15.8	3302.57
15.9	3323.94
16	3358.87
16.1	3402.32
16.2	3308.24
16.3	3453.85
16.4	3301.61
16.5	3212.22
16.6	3311.26
16.7	3296.95
16.8	3203.72
16.9	3352.47
17	3431.23
17.1	3292.68
17.2	3260.99
17.3	3167.45
17.4	3326.91
17.5	3309.65
17.6	3372.8
17.7	3356.29
17.8	3360.23
17.9	3405.96
18	3273.35
18.1	3347.36
18.2	3285.64
18.3	3310.71
18.4	3242.44
18.5	3412.25
18.6	3319.59
18.7	3346.3
18.8	3258.85
18.9	3273.8
19	3276.33
19.1	3291.27
19.2	3306.4
19.3	3252.39
19.4	3242.19
19.5	3315.33
19.6	3381.8
19.7	3309.97
19.8	3306.81
19.9	3332.09
20	3241.25
20.1	3202.15
20.2	3267.15
20.3	3332.27
20.4	3272.16
20.5	3336.25
20.6	3322.08
20.7	3359.89
20.8	3275.55
20.9	3315.15
21	3321.58
21.1	3391.01
21.2	3345.89
21.3	3361.99
21.4	3301.53
21.5	3296.14
21.6	3314.69
21.7	3280.7
21.8	3325.02
21.9	3255.31
22	3190.59
22.1	3389.95
22.2	3410.82
22.3	3389.33
22.4	3358.31
22.5	3347.95
22.6	3271.21
22.7	3479.23
22.8	3243.18
22.9	3358.84
23	3229.65
23.1	3335.38
23.2	3168.22
23.3	3302.26
23.4	3285.15
23.5	3319.48
23.6	3326.29
23.7	3393.1
23.8	3219.01
23.9	3336.82
24	3258.3
24.1	3177.67
24.2	3276.75
24.3	3208.69
24.4	3337.02
24.5	3255.57
24.6	3331.36
24.7	3370.1
24.8	3423.6
24.9	3327.37
25	3349.77
25.1	3243.95
25.2	3247.37
25.3	3333.56
25.4	3274.15
25.5	3357.19
25.6	3454.51
25.7	959.686
25.8	38.9679
25.9	3.4759
26	-6.50217
26.1	25.6316
26.2	-20.2248
26.3	-8.00788
26.4	-12.7371
26.5	0.67235
26.6	-0.2027
26.7	43.4219
26.8	-13.7175
26.9	-0.2027
27	17.023
27.1	45.0638
27.2	-10.2131
27.3	19.1565
27.4	8.55203
27.5	-21.628
27.6	-7.24102
27.7	-36.9575
27.8	7.39463
27.9	-46.7263
28	10.51
28.1	-10.0038
28.2	0.744
28.3	-16.0589
28.4	-6.22409
28.5	-7.5528
28.6	-28.804
28.7	19.4009
28.8	31.7611
28.9	4.97877
29	-6.47274
29.1	-22.3963
29.2	3.85933
29.3	-40.0434
29.4	15.0608
29.5	36.4875
29.6	9.42422
29.7	8.69106
29.8	-15.3271
29.9	1.58535
30	-4.99647
30.1	12.8893
30.2	25.1048
30.3	1.68927
30.4	7.43117
30.5	18.6298
30.6	-6.04568
30.7	16.4934
30.8	-3.94869
30.9	11.4903
31	-1.67471
31.1	-5.03585
31.2	6.86932
31.3	-4.8617
31.4	-16.0603
31.5	5.01388
31.6	12.1533
31.7	5.5055
31.8	7.88625
31.9	26.4715
32	17.6508
32.1	29.3116
32.2	22.3786
32.3	15.2406
32.4	15.1324
32.5	0.18215
32.6	8.72334
32.7	23.2888
32.8	13.6941
32.9	-22.2558
33	-31.2521
33.1	23.779
33.2	-14.2414
33.3	-3.03711
33.4	0.11476
33.5	2.03901
33.6	-26.0735
33.7	-14.5897
33.8	-1.42464
33.9	2.88036
34	-9.58382
34.1	-22.5339
34.2	-31.6749
34.3	2.5629
34.4	23.0781
34.5	-23.5874
34.6	0.04169
34.7	-6.81679
34.8	5.18946
34.9	21.7479
35	1.30442
35.1	29.0644
35.2	-9.3029
35.3	31.9704
35.4	-32.7255
35.5	-15.1838
35.6	-9.23266
35.7	-30.7268
35.8	-14.7302
35.9	1.26789
36	-21.4932
36.1	-24.1464
36.2	-5.97971
36.3	-8.32534
36.4	-10.074
36.5	3.72029
36.6	35.3653
36.7	5.40157
36.8	-1.14798
36.9	-1.84602
37	17.5118
37.1	3.54329
37.2	18.4584
37.3	7.85256
37.4	41.0032
37.5	-33.4938
37.6	-3.32229
37.7	30.1136
37.8	-1.11002
37.9	-5.97544
38	10.4748
38.1	9.67146
38.2	-14.3102
38.3	2.91405
38.4	-10.9154
38.5	-1.11144
38.6	-10.7735
38.7	-4.19308
38.8	-7.37722
38.9	19.9248
39	-42.3539
39.1	11.3119
39.2	-6.46706
39.3	22.6581
39.4	1.72439
39.5	4.91138
39.6	6.02797
39.7	8.96915
39.8	-15.292
39.9	-6.25636
40	-38.7469
40.1	-10.0389
40.2	36.274
40.3	-32.092
40.4	6.10104
40.5	37.9567
40.6	11.2474
40.7	-14.7639
40.8	-14.0995
40.9	13.2756
41	-21.489
41.1	-21.4188
41.2	-10.7075
41.3	19.5048
41.4	18.5595
41.5	-7.51911
41.6	35.5759
41.7	3.36772
41.8	57.4241
41.9	-0.55385
42	-17.566
42.1	-19.6321
42.2	-26.492
42.3	-32.5485
42.4	-13.8902
42.5	12.1224
42.6	-4.64958
42.7	16.1788
42.8	15.8319
42.9	-7.34495
43	-13.7526
43.1	-34.8928
43.2	17.162
43.3	-17.1811
43.4	-0.1353
43.5	-6.43337
43.6	-7.83088
43.7	10.3021
43.8	20.1706
43.9	9.11103
44	-46.0282
44.1	9.2866
44.2	-14.976
44.3	13.7363
44.4	-0.83336
44.5	-10.9505
44.6	-4.01892
44.7	-15.292
44.8	-17.3567
44.9	-8.68217
45	-5.35047
45.1	-6.39825
45.2	-3.49361
45.3	5.22174
45.4	-15.8145
45.5	25.0782
45.6	2.63171
45.7	-20.5409
45.8	-10.1105
45.9	9.28377
46	-22.1168
46.1	13.6984
46.2	24.5852
46.3	-10.3564
46.4	11.1743
46.5	-13.5742
46.6	-44.4523
46.7	-16.7626
46.8	2.81013
46.9	-16.1319
47	24.3394
47.1	-10.0038
47.2	-1.81091
47.3	23.1863
47.4	2.88036
47.5	5.15434
47.6	28.4702
47.7	-37.6584
47.8	-3.11017
47.9	-37.0334
48	-21.489
48.1	25.5291
48.2	-17.0449
48.3	47.6187
48.4	4.2456
48.5	-50.8585
48.6	-11.3676
48.7	-1.77438
48.8	-1.91626
48.9	-16.7247
49	-7.76634
49.1	-9.93213
49.2	1.37608
49.3	18.3151
49.4	17.7927
49.5	-6.19039
49.6	-40.5336
49.7	5.15576
49.8	-12.4534
49.9	-36.9252
50	-9.65405
50.1	-16.1319
50.2	-1.81659
50.3	1.37466
50.4	12.7137
50.5	8.79215
50.6	-26.9528
50.7	12.8907
50.8	-0.97098
50.9	-20.0886
51	25.074
51.1	-28.7689
51.2	-38.3649
51.3	2.80588
51.4	-10.5291
51.5	6.34685
51.6	-17.0056
51.7	0.98696
51.8	-10.1442
51.9	-0.30521
52	-20.2585
52.1	-4.75351
52.2	3.89445
52.3	8.65453
52.4	-10.7398
52.5	-3.17757
52.6	-15.6797
52.7	8.65311
52.8	47.6918
52.9	7.18111
53	10.5114
53.1	29.6936
53.2	13.6296
53.3	24.1624
53.4	-20.7853
53.5	1.40693
53.6	-38.1879
53.7	-42.0716
53.8	-16.5842
53.9	25.8816
54	-28.2113
54.1	12.0859
54.2	-21.1407
54.3	-0.83194
54.4	41.8052
54.5	9.31888
54.6	-25.1282
54.7	13.3121
54.8	13.6632
54.9	-22.7489
55	-20.7193
55.1	-0.76171
55.2	-5.80697
55.3	-30.1706
55.4	-34.7874
55.5	-4.40519
55.6	16.4626
55.7	-5.87152
55.8	5.01388
55.9	4.52226
56	-14.136
56.1	14.1872
56.2	25.0768
56.3	-3.03995
56.4	-8.39415
56.5	60.3667
56.6	2.94633
56.7	-8.74531
56.8	-32.7958
56.9	-14.6248
57	9.80766
57.1	-17.389
57.2	-25.1254
57.3	-51.8038
57.4	4.27788
57.5	3.92814
57.6	-53.6256
57.7	-14.4155
57.8	23.182
57.9	-17.9523
58	10.9271
58.1	30.7471
58.2	27.5207
58.3	0.21443
58.4	24.3731
58.5	-0.20128
58.6	6.94097
58.7	13.6267
58.8	-8.11465
58.9	-5.69736
59	-25.6901
59.1	26.2987
59.2	-10.8086
59.3	-23.1351
59.4	-27.1607
59.5	-20.5731
59.6	-10.7749
59.7	15.4119
59.8	16.1465
59.9	-1.4289
60	-4.12143
60.1	-19.1728
60.2	-11.7918
60.3	-0.79824
60.4	-18.5801
60.5	-1.35867
60.6	-23.7967
60.7	-3.07223
60.8	-19.104
60.9	-47.5676
61	-27.228
61.1	276.058
61.2	321.399
61.3	227.992
61.4	281.385
61.5	262.41
61.6	301.588
61.7	291.608
61.8	304.034
61.9	57.257
62	86.274
62.1	108.258
62.2	49.3422
62.3	81.1922
62.4	13.2742
62.5	-11.4056
62.6	-30.342
62.7	-38.1486
62.8	20.8715
62.9	-47.2207
63	-9.8282
63.1	-16.5856
63.2	-9.692
63.3	-34.2986
63.4	-6.5036
63.5	-54.8532
63.6	-5.66367
63.7	0.39143
63.8	-34.6133
63.9	11.8401
64	7.07718
64.1	-11.789
64.2	20.769
64.3	52.5895
64.4	70.2689
64.5	55.7048
64.6	77.5501
64.7	48.6722
64.8	73.1735
64.9	15.6563
65	2.00247
65.1	23.3927
65.2	-31.4319
65.3	21.1889
65.4	-4.71839
65.5	-5.97829
65.6	1.58109
65.7	43.4865
65.8	23.2873
65.9	57.5631
66	58.851
66.1	2.21459
66.2	-14.1304
66.3	22.3758
66.4	39.6731
66.5	30.9886
66.6	6.76256
66.7	42.6465
66.8	62.7095
66.9	-25.4077
67	15.3389
67.1	1.61905
67.2	-14.8369
67.3	20.9066
67.4	-22.9933
67.5	19.0905
67.6	54.1346
67.7	60.8147
67.8	103.136
67.9	66.9091
68	58.2246
68.1	3.68091
68.2	7.21764
68.3	-6.39825
68.4	3.19214
68.5	30.4675
68.6	30.8116
68.7	-16.3089
68.8	-3.17616
68.9	-3.31803
69	-6.39825
69.1	-19.8077
69.2	-0.62267
69.3	20.0709
69.4	-14.4141
69.5	-4.05262
69.6	-7.97276
69.7	-14.5237
69.8	15.4133
69.9	-11.6851

## Sheet: Panel c
Time (s)	(Gamma corrected) Total intensity
0	3152.61
0.1	3259.69
0.2	3368.66
0.3	3289.63
0.4	3339.18
0.5	3224
0.6	3233.11
0.7	3303.1
0.8	3224.22
0.9	3379.86
1	3307.15
1.1	3192.77
1.2	3285.36
1.3	3151.73
1.4	3138
1.5	3286.91
1.6	3317.07
1.7	3191.37
1.8	3166.81
1.9	2962.57
2	3181.74
2.1	3154.48
2.2	3373.24
2.3	3172.69
2.4	3266.34
2.5	3271.16
2.6	3055.42
2.7	3163.68
2.8	3247.26
2.9	3221.32
3	3221.78
3.1	3260.11
3.2	3311.06
3.3	3340.47
3.4	3396.31
3.5	3323.73
3.6	3113.38
3.7	3132.68
3.8	3224.76
3.9	3299.17
4	3233.02
4.1	3323.78
4.2	3189.21
4.3	3217.49
4.4	3146.18
4.5	3260.22
4.6	3272.91
4.7	3293.69
4.8	3237.87
4.9	3231.89
5	3211.08
5.1	3220.01
5.2	3381.28
5.3	3358.93
5.4	3211.1
5.5	3241.62
5.6	3198.45
5.7	3332.72
5.8	3255.29
5.9	3094.68
6	3362.57
6.1	3299.41
6.2	3292.57
6.3	3282.14
6.4	3244.09
6.5	3310.64
6.6	3302.57
6.7	3179.98
6.8	3061.88
6.9	3210.25
7	3122.67
7.1	3150.28
7.2	3245.8
7.3	3221.09
7.4	3225.86
7.5	3361.2
7.6	3075.62
7.7	3194.47
7.8	3181.11
7.9	3251.36
8	3127.12
8.1	3250.51
8.2	3146.05
8.3	3275.32
8.4	3209.34
8.5	3144.43
8.6	3270.06
8.7	3115.99
8.8	3175.31
8.9	3161.67
9	3227.03
9.1	3328.23
9.2	3143.88
9.3	3300.68
9.4	3224.35
9.5	3300.3
9.6	3394.08
9.7	3194.81
9.8	3215.34
9.9	3207.8
10	3078.89
10.1	3175.35
10.2	3306.28
10.3	3124.17
10.4	3251.67
10.5	3096.64
10.6	3143.74
10.7	3097.7
10.8	3147.82
10.9	3120.03
11	3190.46
11.1	3153.99
11.2	3193.02
11.3	3253.1
11.4	3233.37
11.5	3169.89
11.6	3122.57
11.7	3149.95
11.8	3218.41
11.9	3234.59
12	3263.86
12.1	3120.01
12.2	3163.82
12.3	3410.85
12.4	3207.65
12.5	3230.71
12.6	3242.56
12.7	3212.05
12.8	3344.26
12.9	3345.23
13	3311.98
13.1	3232.19
13.2	3341.09
13.3	3187.66
13.4	3018.71
13.5	3137.6
13.6	3379.05
13.7	3282.18
13.8	3211.09
13.9	3181.62
14	3187.25
14.1	3224.99
14.2	3194.16
14.3	3070.09
14.4	3272.82
14.5	3220.01
14.6	3138.54
14.7	3055.72
14.8	3121.7
14.9	3205.78
15	3111.19
15.1	3147.45
15.2	3093.7
15.3	3204.22
15.4	3384.8
15.5	3376.79
15.6	3222.73
15.7	3370.76
15.8	3295.74
15.9	3324.58
16	3358.82
16.1	3402.23
16.2	3301.85
16.3	3454.49
16.4	3306.92
16.5	3208.16
16.6	3305.52
16.7	3298.71
16.8	3201.23
16.9	3352.41
17	3432.51
17.1	3292.94
17.2	3256.48
17.3	3166.88
17.4	3323.64
17.5	3307.81
17.6	3371.02
17.7	3359.97
17.8	3356.8
17.9	3405.83
18	3271.1
18.1	3348.22
18.2	3291.08
18.3	3312.55
18.4	3244.02
18.5	3409.64
18.6	3317.45
18.7	3345.72
18.8	3255.84
18.9	3267.06
19	3276.88
19.1	3291.47
19.2	3307.78
19.3	3255.91
19.4	3238.7
19.5	3318.41
19.6	3384.13
19.7	3307.77
19.8	3302.51
19.9	3329.19
20	3239.92
20.1	3202.52
20.2	3265.41
20.3	3330.91
20.4	3269.23
20.5	3332.35
20.6	3318.18
20.7	3364.56
20.8	3270.86
20.9	3313.32
21	3316.49
21.1	3389
21.2	3348.75
21.3	3362.84
21.4	3299.96
21.5	3299.29
21.6	3312.87
21.7	3280.77
21.8	3323.84
21.9	3247
22	3183.95
22.1	3385.38
22.2	3406.92
22.3	3387.68
22.4	3356.89
22.5	3344.67
22.6	3268.21
22.7	3482.66
22.8	3243.2
22.9	3357.58
23	3223.48
23.1	3331.57
23.2	3165.06
23.3	3298.01
23.4	3290.51
23.5	3313.73
23.6	3331.55
23.7	3386.16
23.8	3213.66
23.9	3336.53
24	3257.27
24.1	3173.01
24.2	3276.09
24.3	3204.93
24.4	3331.65
24.5	3254.57
24.6	3333.37
24.7	3362.85
24.8	3426.35
24.9	3327.45
25	3347.59
25.1	3243.62
25.2	3240.88
25.3	3328.66
25.4	3268.27
25.5	3357.5
25.6	3452.3
25.7	961.923
25.8	36.9475
25.9	5.25983
26	-5.62588
26.1	24.5538
26.2	-19.3481
26.3	-7.45703
26.4	-14.7958
26.5	0.08081
26.6	-0.69713
26.7	47.8028
26.8	-15.936
26.9	-0.69713
27	18.3782
27.1	46.755
27.2	-9.46226
27.3	19.0212
27.4	10.4443
27.5	-23.0583
27.6	-9.28276
27.7	-35.6119
27.8	7.57949
27.9	-46.8936
28	10.4834
28.1	-9.85831
28.2	1.44303
28.3	-15.0623
28.4	-6.90106
28.5	-7.00767
28.6	-29.8856
28.7	18.7459
28.8	33.3614
28.9	4.84963
29	-9.98781
29.1	-22.3532
29.2	4.34697
29.3	-42.8778
29.4	14.977
29.5	38.4588
29.6	8.98086
29.7	9.80669
29.8	-17.0088
29.9	3.22087
30	-3.79473
30.1	11.9718
30.2	22.7422
30.3	2.46251
30.4	8.82094
30.5	17.2096
30.6	-4.05585
30.7	14.3252
30.8	-4.65429
30.9	11.6237
31	-3.52819
31.1	-7.27753
31.2	6.88859
31.3	-7.79435
31.4	-16.183
31.5	4.9704
31.6	10.5563
31.7	6.66121
31.8	9.27029
31.9	25.211
32	17.19
32.1	31.6314
32.2	23.4081
32.3	18.9429
32.4	16.3392
32.5	-0.48932
32.6	7.68611
32.7	24.3068
32.8	12.5082
32.9	-21.8701
33	-30.4949
33.1	24.8769
33.2	-15.5063
33.3	-2.6349
33.4	1.51049
33.5	2.54955
33.6	-27.1895
33.7	-14.4726
33.8	0.67925
33.9	4.32739
34	-9.52973
34.1	-20.5949
34.2	-33.0648
34.3	2.11977
34.4	23.5822
34.5	-24.2181
34.6	-0.97241
34.7	-5.59214
34.8	5.57426
34.9	22.3549
35	2.2547
35.1	29.6654
35.2	-8.56355
35.3	32.9653
35.4	-34.4466
35.5	-14.2844
35.6	-8.32201
35.7	-29.804
35.8	-14.9557
35.9	1.01325
36	-27.0579
36.1	-23.9091
36.2	-7.17633
36.3	-9.66465
36.4	-10.0998
36.5	4.98456
36.6	35.7148
36.7	7.41957
36.8	-1.71661
36.9	-0.77002
37	17.8276
37.1	3.26002
37.2	19.9678
37.3	10.2702
37.4	42.8316
37.5	-33.7416
37.6	-6.96309
37.7	29.9265
37.8	0.64551
37.9	-3.8143
38	10.3627
38.1	10.9469
38.2	-14.6271
38.3	3.32749
38.4	-11.8777
38.5	-0.47516
38.6	-10.2739
38.7	-4.37901
38.8	-6.40382
38.9	18.3161
39	-45.2453
39.1	8.77849
39.2	-5.50511
39.3	23.2536
39.4	2.58328
39.5	6.84944
39.6	5.11075
39.7	8.53151
39.8	-16.8881
39.9	-4.78047
40	-40.6506
40.1	-9.97908
40.2	35.4928
40.3	-31.1521
40.4	7.59365
40.5	39.0485
40.6	13.0196
40.7	-13.9558
40.8	-13.9025
40.9	13.3003
41	-23.6958
41.1	-23.4543
41.2	-13.3944
41.3	17.9875
41.4	16.9681
41.5	-8.00758
41.6	36.4394
41.7	2.65616
41.8	61.3705
41.9	-1.90484
42	-18.0142
42.1	-20.657
42.2	-26.3974
42.3	-32.7221
42.4	-14.2986
42.5	13.7976
42.6	-5.94904
42.7	14.359
42.8	16.5133
42.9	-8.5244
43	-16.0568
43.1	-34.0897
43.2	17.7406
43.3	-17.8063
43.4	-2.69693
43.5	-6.50501
43.6	-5.73249
43.7	12.0001
43.8	19.1615
43.9	10.1353
44	-47.8402
44.1	10.7391
44.2	-15.8011
44.3	18.2324
44.4	-1.75034
44.5	-11.9985
44.6	-4.89583
44.7	-16.8881
44.8	-18.4102
44.9	-15.3551
45	-7.24379
45.1	-6.38424
45.2	-4.20493
45.3	3.45368
45.4	-15.3376
45.5	29.3455
45.6	1.24064
45.7	-20.435
45.8	-11.3413
45.9	8.49778
46	-22.5077
46.1	15.8703
46.2	26.534
46.3	-12.1867
46.4	10.5367
46.5	-13.2116
46.6	-45.7675
46.7	-18.5984
46.8	4.08585
46.9	-17.5452
47	25.6886
47.1	-9.85831
47.2	-0.64924
47.3	26.1858
47.4	4.32739
47.5	5.45349
47.6	29.8536
47.7	-36.9066
47.8	-5.11779
47.9	-40.3361
48	-23.6958
48.1	26.4328
48.2	-20.6853
48.3	48.8473
48.4	5.67546
48.5	-52.1793
48.6	-10.0857
48.7	0.5922
48.8	-1.01156
48.9	-16.2363
49	-9.97366
49.1	-8.49609
49.2	3.61692
49.3	17.2433
49.4	18.7938
49.5	-7.90096
49.6	-43.4479
49.7	6.57417
49.8	-11.5883
49.9	-37.7325
50	-9.77127
50.1	-17.5452
50.2	-5.13195
50.3	2.49624
50.4	11.368
50.5	6.80698
50.6	-31.3295
50.7	13.0925
50.8	0.00792
50.9	-22.227
51	25.9835
51.1	-29.7648
51.2	-42.6841
51.3	0.72383
51.4	-10.5492
51.5	8.43905
51.6	-17.2025
51.7	0.04707
51.8	-10.3414
51.9	1.18191
52	-18.3482
52.1	-5.19068
52.2	4.46774
52.3	8.56524
52.4	-11.2738
52.5	-3.11799
52.6	-19.3372
52.7	7.44456
52.8	51.3302
52.9	4.61352
53	11.6041
53.1	29.5979
53.2	16.7494
53.3	23.9641
53.4	-20.1597
53.5	0.37566
53.6	-40.9596
53.7	-43.1585
53.8	-15.7532
53.9	28.7612
54	-31.1945
54.1	12.5561
54.2	-24.7295
54.3	-0.62967
54.4	41.1266
54.5	8.61855
54.6	-26.17
54.7	14.5418
54.8	15.7495
54.9	-24.6816
55	-23.2802
55.1	-0.38812
55.2	-8.81383
55.3	-32.3544
55.4	-33.7274
55.5	-6.22431
55.6	17.5665
55.7	-4.57267
55.8	4.9704
55.9	3.2796
56	-15.144
56.1	15.3197
56.2	28.2248
56.3	-4.87625
56.4	-8.78552
56.5	65.9119
56.6	1.20691
56.7	-9.99323
56.8	-34.6882
56.9	-14.5934
57	8.06801
57.1	-16.2896
57.2	-23.9287
57.3	-53.1988
57.4	3.55488
57.5	3.46783
57.6	-56.1169
57.7	-14.9894
57.8	22.8238
57.9	-19.3426
58	8.57067
58.1	33.221
58.2	25.4721
58.3	-2.6099
58.4	24.6887
58.5	0.42355
58.6	8.25081
58.7	14.5081
58.8	-8.94002
58.9	-5.08949
59	-28.1024
59.1	26.8484
59.2	-10.3947
59.3	-26.0101
59.4	-29.8127
59.5	-18.3144
59.6	-11.3946
59.7	16.1847
59.8	16.4795
59.9	-2.68278
60	-3.01679
60.1	-16.8456
60.2	-13.7763
60.3	-1.62957
60.4	-18.1545
60.5	-2.44124
60.6	-23.822
60.7	-2.75567
60.8	-17.7247
60.9	-48.6715
61	-27.8129
61.1	293.354
61.2	344.41
61.3	244.085
61.4	302.746
61.5	283.236
61.6	326.483
61.7	314.477
61.8	325.972
61.9	67.4907
62	93.6457
62.1	115.698
62.2	57.0064
62.3	83.9786
62.4	12.1797
62.5	-12.4478
62.6	-29.5962
62.7	-37.4768
62.8	20.4563
62.9	-50.8258
63	-9.25445
63.1	-16.8739
63.2	-12.1334
63.3	-34.278
63.4	-6.74656
63.5	-59.2232
63.6	-6.08939
63.7	-0.88536
63.8	-34.2442
63.9	11.7107
64	5.37187
64.1	-11.535
64.2	22.3353
64.3	53.6694
64.4	72.0734
64.5	56.5733
64.6	79.263
64.7	52.4704
64.8	74.2527
64.9	15.9094
65	1.3081
65.1	23.5485
65.2	-34.4608
65.3	22.6639
65.4	-5.06991
65.5	-6.05566
65.6	-0.14116
65.7	43.5616
65.8	23.1861
65.9	60.7329
66	56.236
66.1	3.15341
66.2	-10.6613
66.3	21.1668
66.4	41.6043
66.5	30.7044
66.6	5.40561
66.7	42.9044
66.8	66.1589
66.9	-26.0155
67	13.7018
67.1	2.22097
67.2	-16.4387
67.3	20.5771
67.4	-24.4063
67.5	22.1417
67.6	58.9833
67.7	60.7579
67.8	101.427
67.9	69.4447
68	58.5448
68.1	1.50176
68.2	5.85497
68.3	-6.38424
68.4	2.05231
68.5	33.3755
68.6	28.9799
68.7	-19.2698
68.8	-1.99731
68.9	-3.60107
69	-6.38424
69.1	-21.2608
69.2	-1.02572
69.3	23.2819
69.4	-13.8688
69.5	-3.89592
69.6	-7.33626
69.7	-17.5931
69.8	17.3054
69.9	-12.2933

## Sheet: Panel d
Illumination intensity (kWcm-2)	Donor intensity during FRET (LD555-LD655)	Errors of B column	Donor intensity-No FRET(LD555-LD655)	Errors of D column	Donor intensity during FRET(Cy3-Cy5)	Errors of F column	Donor intensity-No FRET(Cy3-Cy5)	Errors of H column
0.04	164.1	12.77	340.52	24.38	156.03	7.37	256.85	10.54
0.07	338.89	29.54	699.95	51.2	264.67	22.67	428.15	34.07
0.11	510.13	17.94	1031.05	49.13	388.56	19.02	618.82	35.03
0.14	657.65	40.36	1346.26	50	474.3	41.38	762.16	78.62
0.18	782.95	56.77	1567.42	115.25	564.57	42.58	924.73	139.28
0.29	1341.18	122.9	2752.06	291.32	776.45	129.49	1181.24	205.03
0.43	1984.56	262.25	4155.2	618.45	1054.19	227.81	1588.32	372.89
0.64	2687.46	357.61	5524.92	826.68	1359.81	328.84	1993.86	502.65

## Sheet: Panel e
Illumination intensity (kWcm-2)	Acceptor intensity during FRET (LD555-LD655)	Errors of B column	Acceptor intensity during FRET (Cy3-Cy5)	Errors of D column
0.04	162.11	10.82	123.89	11.96
0.07	305.02	9.56	192.34	23.12
0.11	424.34	38.28	260.47	22.96
0.14	596.43	15.43	329.35	46.8
0.18	701.71	70.06	400.27	80.45
0.29	1128.48	113.14	482.7	78.13
0.43	1629.72	250.9	618.11	83.52
0.64	2127.4	343.39	713.43	140.1

## Sheet: Panel f
Illumination intensity (kWcm-2)	Gamma (Cy3-Cy5)	Errors of B column	Gamma (Cy3-LD655)	Errors of D column	Gamma (LD555-Cy5)	Errors of F column	Gamma (LD555-LD655)	Errors of H column
0.04	1.21	0.06	1.52	0.05	0.83	0.05	1.03	0.05
0.07	1.21	0.06	1.53	0.03	0.75	0.03	0.97	0.04
0.11	1.24	0.09	1.61	0.06	0.71	0.04	0.93	0.03
0.14	1.25	0.05	1.57	0.04	0.72	0.03	1.02	0.04
0.18	1.31	0.11	1.62	0.03	0.66	0.02	0.98	0.08
0.29	1.36	0.06	1.87	0.17	0.64	0.02	0.88	0.04
0.43	1.46	0.15	1.96	0.1	0.62	0.02	0.84	0.02
0.64	1.58	0.18	2.16	0.14	0.62	0.02	0.85	0.03
