# Supplementary material for: Recovering true FRET efficiencies from smFRET investigations requires triplet state mitigation
Source: Nat Methods. 2024 Jun 14;21(7):1222–30. doi: 10.1038/s41592-024-02293-8 (PMC11239528; doi:10.1038/s41592-024-02293-8)
Supplement: Supplementary file 7 — Statistical Source Data. [file 41592_2024_2293_MOESM7_ESM.xlsx]

## Sheet: Panel b
Excitation rates (s-1)	Theoretical FRET efficiency (Cy3-Cy5)	Simulated FRET efficiency (Cy3-Cy5)	Simulated errors of C column (Cy3-Cy5)	Experimental FRET efficiency (Cy3-Cy5)	Experimental errors of E column (Cy3-Cy5)
30064.8	0.386413	0.382411	0.00258643
60129.6	0.386413	0.373869	0.00205073	0.394	0.0003
105227	0.386413	0.367345	0.00204973	0.369	0.0008
165356	0.386413	0.359666	0.00118881	0.356	0.0009
210453	0.386413	0.35229	0.00102722	0.354	0.00017
270583	0.386413	0.344973	0.000949988	0.347	0.00037
435939	0.386413	0.32145	0.000841056	0.32	0.0009
646393	0.386413	0.294154	0.000828417	0.29	0.00018
962073	0.386413	0.263076	0.000588445	0.264	0.00012

## Sheet: Panel c
Excitation rates (s-1)	Theoretical FRET efficiency (LD555-LD655)	Simulated FRET efficiency (LD555-LD655)	Simulated errors of C column (LD555-LD655)	Experimental FRET efficiency (LD555-LD655)	Experimental errors of E column (LD555-LD655)
30064.8	0.515924	0.516997	0.00346057
60129.6	0.515924	0.516084	0.00256389	0.506	7e-05
105227	0.515924	0.51616	0.00108625	0.505	4e-05
165356	0.515924	0.515417	0.00156592	0.498	0.0001
210453	0.515924	0.516396	0.00156138	0.5	0.0001
270583	0.515924	0.514096	0.00113379	0.494	0.00013
435939	0.515924	0.514493	0.000863014	0.495	0.00011
646393	0.515924	0.513041	0.00058561	0.495	0.00013
962073	0.515924	0.511847	0.000644794	0.487	0.0001

## Sheet: Panel d
Cy3-Cy5 FRET pair
Excitation rates (s-1)	Population fraction S0D S0A	Population fraction S0D S1A	Population fraction S0D TA	Population fraction S1D S0A	Population fraction S1D S1A	Population fraction S1D TA	Population fraction TD S0A	Population fraction TD S1A	Population fraction TD TA
30064.8	0.98472	1.59865e-05	0.00715	1.7781e-05	1.46061e-11	2.10733e-07	0.00805	1.4931e-08	5.07745e-05
60129.6	0.9698	3.14886e-05	0.014	3.50233e-05	5.75393e-11	8.25099e-07	0.01593	5.91369e-08	0.000198953
105227	0.94809	5.38714e-05	0.02373	5.99185e-05	1.72268e-10	2.44793e-06	0.02747	1.78453e-07	0.000590935
165356	0.92032	8.21752e-05	0.03577	9.13992e-05	4.12935e-10	5.79803e-06	0.04234	4.32132e-07	0.0014
210454	0.90033	0.000102315	0.04414	0.0001138	6.54359e-10	9.10691e-06	0.0531	6.89852e-07	0.0022
270583	0.87474	0.00012781	0.0545	0.000142156	1.05095e-09	1.44571e-05	0.06697	1.11857e-06	0.0035
435939	0.81013	0.000190707	0.07883	0.000212111	2.52643e-09	3.36886e-05	0.10241	2.75574e-06	0.0082
646393	0.73852	0.000257781	0.10259	0.00028671	5.0636e-09	6.50113e-05	0.14237	5.68041e-06	0.01591
962073	0.64915	0.000337244	0.12723	0.000375087	9.8596e-09	0.000119998	0.1932	1.14734e-05	0.02958
1503239	0.53278	0.000432491	0.15009	0.000481011	1.97561e-08	0.000221186	0.26076	2.41964e-05	0.05521
4509717	0.24839	0.000604938	0.14949	0.000672722	8.28904e-08	0.000660934	0.42475	0.000118239	0.17531
13529200	0.08109	0.000592606	0.08896	0.000658765	2.43512e-07	0.00118	0.4728	0.000394844	0.35432
150324000	0.00247	0.000201385	0.01329	0.000222612	9.14314e-07	0.00196	0.17475	0.00162	0.80548

## Sheet: Panel e
LD555-LD655 FRET pair
Excitation rates (s-1)	Population fraction S0D S0A	Population fraction S0D S1A	Population fraction S0D TA	Population fraction S1D S0A	Population fraction S1D S1A	Population fraction S1D TA	Population fraction TD S0A	Population fraction TD S1A	Population fraction TD TA
30064.8	0.9997	2.87726e-05	5.75394e-05	1.91025e-05	2.12174e-11	2.25159e-09	0.000191043	4.86286e-10	4.56312e-09
60129.6	0.99941	5.75282e-05	0.000115033	3.81937e-05	8.48444e-11	9.00279e-09	0.000382007	1.94475e-09	1.82459e-08
105227	0.99896	0.00010063	0.000201188	6.68092e-05	2.5972e-10	2.75546e-08	0.000668308	5.95396e-09	5.58477e-08
165356	0.99837	0.000158039	0.000315903	0.000104924	6.4097e-10	6.79892e-08	0.00105	1.46966e-08	1.3781e-07
210454	0.99793	0.000201051	0.000401819	0.00013348	1.0378e-09	1.10066e-07	0.00134	2.37988e-08	2.23108e-07
270583	0.99734	0.000258342	0.000516216	0.000171515	1.71454e-09	1.81802e-07	0.00172	3.93249e-08	3.68544e-07
435939	0.99571	0.000415542	0.000829872	0.00027588	4.44315e-09	4.70872e-07	0.00276	1.0196e-07	9.54721e-07
646393	0.99366	0.000614879	0.00123	0.000408218	9.74837e-09	1.03239e-06	0.00409	2.23848e-07	2.09372e-06
962073	0.99058	0.000912344	0.00182	0.000605698	2.15282e-08	2.27753e-06	0.00607	4.94819e-07	4.62058e-06
1503239	0.98534	0.00142	0.00282	0.000941397	5.22811e-08	5.52108e-06	0.00946	1.20364e-06	1.12079e-05
4509717	0.95702	0.00413	0.00814	0.00274	4.56998e-07	4.77869e-05	0.0278	1.06159e-05	9.7338e-05
13529200	0.87937	0.01139	0.0218	0.00756	3.77905e-06	0.000383888	0.0786	9.00349e-05	0.000789872
150324000	0.35574	0.05138	0.06899	0.03394	0.000188479	0.0135	0.43887	0.00558	0.03181

## Sheet: Panel f
Excitation rates (s-1)	Gamma of Cy3-Cy5 (9 st)	Gamma of LD555-LD655 (9 st)	Gamma of Cy3-Cy5 (4 st)	Gamma of LD555-LD655 (4 st)
60129.6	0.03301	0.000260692	4.1375e-05	5.74834e-05
105227	0.0572	0.000456151	7.24044e-05	0.000100593
165356	0.08873	0.000716685	0.000113775	0.000158067
210453	0.11185	0.000912026	0.000144801	0.00020117
270583	0.14201	0.00117	0.000186166	0.000258635
435939	0.22115	0.00189	0.000299907	0.000416639
646393	0.31456	0.0028	0.000444639	0.000617679
962073	0.44123	0.00416	0.000661674	0.000919122
1503239	0.6275	0.00649	0.00103	0.00144
1.84898e+06	0.72995	0.00798	0.00127	0.00177
3.08164e+06	1.01947	0.01325	0.00212	0.00294
5070000	1.32998	0.02167	0.00348	0.00483
5.41166e+06	1.37086	0.02311	0.00371	0.00515
7516195	1.57176	0.0319	0.00515	0.00715
10100000	1.73984	0.04256	0.00691	0.00958
15032400	1.93857	0.06249	0.01026	0.01421
25400000	2.14614	0.10271	0.01724	0.02384
30064800	2.20025	0.1201	0.02035	0.02812
45097200	2.30923	0.17344	0.03029	0.04172
50700000	2.33599	0.19233	0.03395	0.04672
75162000	2.41445	0.26933	0.04968	0.06808
101000000	2.4652	0.34223	0.06586	0.08985
105227000	2.4719	0.35344	0.06847	0.09334
135292000	2.51204	0.42811	0.08669	0.11759
150324000	2.52867	0.46246	0.09559	0.12935

## Sheet: Panel g
	Variation of FRET efficiency with excitation rates at different triplet lifetimes
Excitation rates (s-1)	FRET efficiency [Triplet lifetieme = 45 µs]	Errors of B column	FRET efficiency [Triplet lifetieme = 100 µs]	Errors of D column	FRET efficiency [Triplet lifetieme = 150 µs]	Errors of F column	FRET efficiency [Triplet lifetieme = 200 µs]	Errors of H column
30064.8	0.385	0.005	0.3811	0.00399	0.3794	0.0019	0.3735	0.00258
60129.6	0.382	0.002	0.3762	0.00264	0.3707	0.00341	0.3675	0.00128
105227	0.378	0.002	0.369	0.00138	0.3616	0.00149	0.3549	0.00296
165356	0.373	0.002	0.36	0.00134	0.3481	0.00156	0.3389	0.00163
210453	0.371	0.002	0.3529	0.00144	0.3417	0.00158	0.332	0.00202
270583	0.366	0.002	0.3465	0.000843096	0.3335	0.00159	0.3207	0.00138
435939	0.355	0.001	0.3293	0.000509743	0.3116	0.00116	0.2981	0.000944551
646393	0.344	0.001	0.3128	0.000993311	0.294	0.00106	0.2806	0.00123
962073	0.329	0.001	0.2937	0.0008114	0.2746	0.000964078	0.262	0.00162

## Sheet: Panel h
Variation of ζ values with triplet lifetime at different donor excitation rates
Triplet lifetieme (µs)	kDex=5.07 x 105 (1/s)	kDex=9.62 x 105 (1/s)	kDex=1.50 x 106 (1/s)	kDex=5.07 x 106 (1/s)	kDex=1.53 x 107 (1/s)	kDex=5.07 x 107 (1/s)
0.1	0.000971553	0.00184	0.00288	0.00967	0.02865	0.09196
0.25	0.00191	0.00362	0.00565	0.01893	0.05569	0.17446
0.5	0.00347	0.00658	0.01026	0.03421	0.09947	0.30032
1	0.00659	0.01247	0.01942	0.06423	0.18255	0.51588
2	0.0128	0.02417	0.03755	0.12215	0.33276	0.8431
4	0.02512	0.04724	0.07303	0.23016	0.58202	1.25876
8	0.04942	0.09214	0.14103	0.41943	0.94219	1.68199
10	0.06139	0.11398	0.17364	0.5028	1.07653	1.80434
15	0.09082	0.1669	0.25136	0.68492	1.33024	1.99882
20	0.11955	0.21754	0.32411	0.8369	1.50849	2.11301
45	0.25357	0.44123	0.6275	1.32998	1.94361	2.33599
100	0.50148	0.80725	1.06862	1.7968	2.22686	2.45
150	0.68402	1.04355	1.32236	1.98719	2.31912	2.48308
200	0.83628	1.22252	1.50056	2.0984	2.36819	2.49996

## Sheet: Panel i
	ζ-corrected FRET efficiency at various excitation rates and at different triplet lifetimes
Excitation rates (s-1)	FRET efficiency [Triplet lifetieme = 45 µs]	Errors of B column	FRET efficiency [Triplet lifetieme = 100 µs]	Errors of D column	FRET efficiency [Triplet lifetieme = 150 µs]	Errors of F column	FRET efficiency [Triplet lifetieme = 200 µs]	Errors of H column
30064.8	0.385	0.005	0.38119	0.00399	0.37947	0.0019	0.37352	0.00258
60129.6	0.38441	0.002	0.38139	0.00264	0.37808	0.00341	0.37695	0.00128
105227	0.38389	0.002	0.38133	0.00138	0.37899	0.00149	0.37677	0.00296
165356	0.38331	0.002	0.38097	0.00134	0.37684	0.00156	0.37435	0.00163
210453	0.38459	0.002	0.37964	0.00144	0.37836	0.00158	0.3769	0.00202
270583	0.38361	0.002	0.38067	0.000843096	0.37958	0.00159	0.37565	0.00138
435939	0.3828	0.001	0.38035	0.000509743	0.3771	0.00116	0.37419	0.000944551
646393	0.38329	0.001	0.38069	0.000993311	0.37823	0.00106	0.37611	0.00123
962073	0.38243	0.001	0.37971	0.0008114	0.37706	0.000964078	0.37506	0.00162
