# Supplementary material for: Recovering true FRET efficiencies from smFRET investigations requires triplet state mitigation
Source: Nat Methods. 2024 Jun 14;21(7):1222–30. doi: 10.1038/s41592-024-02293-8 (PMC11239528; doi:10.1038/s41592-024-02293-8)
Supplement: Supplementary file 8 — Statistical Source Data. [file 41592_2024_2293_MOESM8_ESM.xlsx]

## Sheet: Panel b
FRET efficiency	Counts %
-0.4	0
-0.37	0
-0.34	0
-0.31	0
-0.28	0
-0.25	0
-0.22	0
-0.19	0
-0.16	0
-0.13	0
-0.1	0.002779
-0.07	0.062804
-0.04	0.36571
-0.01	0.43074
0.02	0.73642
0.05	1.9692
0.08	4.4724
0.11	6.0359
0.14	5.2528
0.17	2.266
0.2	0.76421
0.23	0.38683
0.26	0.58525
0.29	1.6224
0.32	4.0784
0.35	6.5778
0.38	5.2711
0.41	2.5077
0.44	1.8102
0.47	3.611
0.5	4.4636
0.53	2.809
0.56	1.3817
0.59	1.7085
0.62	4.4119
0.65	6.2443
0.68	3.1863
0.71	1.0927
0.74	1.0604
0.77	1.8597
0.8	4.3418
0.83	6.8685
0.86	3.1852
0.89	1.4923
0.92	2.6928
0.95	3.3186
0.98	0.82924
1.01	0.13172
1.04	0.037794
1.07	0.01056
1.1	0.0066695
1.13	0.0066695
1.16	0.0044463
1.19	0.046131

## Sheet: Panel c
Histogram	x_values fit	y_values fit
0.935131	0	1.04637e-29
0.933947	0.00334448	5.68872e-28
0.92299	0.00668896	2.7436e-26
0.927741	0.0100334	1.17383e-24
0.920018	0.0133779	4.45523e-23
0.933928	0.0167224	1.50008e-21
0.917699	0.0200669	4.48061e-20
0.931341	0.0234114	1.18724e-18
0.925546	0.0267559	2.79074e-17
0.920492	0.0301003	5.81943e-16
0.930444	0.0334448	1.07651e-14
0.927494	0.0367893	1.7666e-13
0.927539	0.0401338	2.57179e-12
0.929718	0.0434783	3.32133e-11
0.933842	0.0468227	3.80512e-10
0.931961	0.0501672	3.86726e-09
0.927486	0.0535117	3.48672e-08
0.932593	0.0568562	2.78876e-07
0.938175	0.0602007	1.97872e-06
0.929298	0.0635452	1.24547e-05
0.926485	0.0668896	6.9545e-05
0.909653	0.0702341	0.000344489
0.931629	0.0735786	0.00151379
0.923385	0.0769231	0.00590109
0.931051	0.0802676	0.020407
0.928881	0.083612	0.0626046
0.927194	0.0869565	0.170377
0.939503	0.090301	0.411336
0.924259	0.0936455	0.880968
0.921142	0.09699	1.6738
0.931637	0.100334	2.82114
0.928811	0.103679	4.21819
0.919739	0.107023	5.59508
0.937233	0.110368	6.58364
0.940545	0.113712	6.87233
0.926205	0.117057	6.36388
0.931615	0.120401	5.2278
0.933874	0.123746	3.80973
0.937092	0.12709	2.46292
0.926771	0.130435	1.41249
0.930696	0.133779	0.718617
0.922708	0.137124	0.324332
0.92595	0.140468	0.129856
0.931441	0.143813	0.0461224
0.932661	0.147157	0.0145326
0.927966	0.150502	0.0040621
0.915702	0.153846	0.00100725
0.930216	0.157191	0.000221568
0.938877	0.160535	4.32367e-05
0.92775	0.16388	7.48477e-06
0.939442	0.167224	1.14943e-06
0.92007	0.170569	1.56591e-07
0.927548	0.173913	1.89247e-08
0.930823	0.177258	2.02895e-09
0.936864	0.180602	1.92971e-10
0.928432	0.183946	1.62815e-11
0.934363	0.187291	1.21863e-12
0.935047	0.190635	8.09155e-14
0.925382	0.19398	4.76619e-15
0.927946	0.197324	2.49351e-16
0.923016	0.200669	1.49239e-17
0.931	0.204013	3.58628e-17
0.923307	0.207358	3.46318e-16
0.930295	0.210702	3.16672e-15
0.933107	0.214047	2.706e-14
0.923934	0.217391	2.16075e-13
0.921625	0.220736	1.61229e-12
0.926723	0.22408	1.1242e-11
0.93347	0.227425	7.32494e-11
0.928281	0.230769	4.4599e-10
0.930132	0.234114	2.5375e-09
0.92681	0.237458	1.34911e-08
0.918029	0.240803	6.70273e-08
0.935957	0.244147	3.11183e-07
0.932832	0.247492	1.35002e-06
0.918469	0.250836	5.473e-06
0.921881	0.254181	2.07334e-05
0.924214	0.257525	7.33969e-05
0.930914	0.26087	0.000242798
0.930079	0.264214	0.000750538
0.924736	0.267559	0.00216801
0.923854	0.270903	0.00585209
0.921577	0.274247	0.0147612
0.92802	0.277592	0.034793
0.934229	0.280936	0.0766343
0.925269	0.284281	0.15773
0.930315	0.287625	0.303367
0.925673	0.29097	0.545233
0.925511	0.294314	0.915706
0.926239	0.297659	1.43711
0.9367	0.301003	2.10759
0.925511	0.304348	2.88831
0.929542	0.307692	3.69879
0.932791	0.311037	4.42627
0.928703	0.314381	4.94967
0.93105	0.317726	5.17221
0.925179	0.32107	5.05052
0.933997	0.324415	4.60847
0.925098	0.327759	3.9295
0.914738	0.331104	3.13098
0.940384	0.334448	2.33122
0.926539	0.337793	1.62198
0.935444	0.341137	1.05456
0.929957	0.344482	0.6407
0.936557	0.347826	0.363748
0.915728	0.351171	0.192977
0.934124	0.354515	0.0956695
0.928337	0.35786	0.0443202
0.933994	0.361204	0.0191862
0.939063	0.364548	0.00776138
0.922682	0.367893	0.00293392
0.925403	0.371237	0.00103638
0.934097	0.374582	0.000342098
0.91399	0.377926	0.000105522
0.929316	0.381271	3.04156e-05
0.925361	0.384615	8.19286e-06
0.924331	0.38796	2.06462e-06
0.921442	0.391304	4.97849e-07
0.927921	0.394649	1.65329e-07
0.925693	0.397993	2.74073e-07
0.921086	0.401338	1.02316e-06
0.938973	0.404682	3.87563e-06
0.922821	0.408027	1.38684e-05
0.936254	0.411371	4.6714e-05
0.937632	0.414716	0.000148093
0.929856	0.41806	0.000441857
0.925368	0.421405	0.00124077
0.926485	0.424749	0.00327916
0.931042	0.428094	0.00815634
0.936619	0.431438	0.0190937
0.919442	0.434783	0.0420673
0.938434	0.438127	0.0872293
0.928145	0.441472	0.170232
0.926173	0.444816	0.312666
0.931393	0.448161	0.540483
0.932318	0.451505	0.879316
0.936813	0.45485	1.34638
0.933757	0.458194	1.94024
0.937274	0.461538	2.63149
0.922674	0.464883	3.35901
0.922527	0.468227	4.03535
0.943282	0.471572	4.5626
0.923757	0.474916	4.85519
0.924973	0.478261	4.86251
0.934723	0.481605	4.58328
0.926344	0.48495	4.06588
0.931337	0.488294	3.39463
0.930439	0.491639	2.66743
0.931908	0.494983	1.97267
0.930915	0.498328	1.37303
0.921925	0.501672	0.899422
0.939247	0.505017	0.55451
0.925658	0.508361	0.321749
0.939012	0.511706	0.175706
0.934153	0.51505	0.0903061
0.930308	0.518395	0.0436827
0.930612	0.521739	0.0198867
0.937481	0.525084	0.00852075
0.926173	0.528428	0.00343601
0.92173	0.531773	0.00130404
0.922428	0.535117	0.000465792
0.929901	0.538462	0.000156587
0.931485	0.541806	4.95474e-05
0.936278	0.54515	1.47778e-05
0.92213	0.548495	4.25085e-06
0.915377	0.551839	1.59046e-06
0.927341	0.555184	2.28502e-06
0.939329	0.558528	7.68286e-06
0.922083	0.561873	2.70771e-05
0.937571	0.565217	9.02566e-05
0.924262	0.568562	0.000282615
0.914696	0.571906	0.000830932
0.919312	0.575251	0.00229392
0.916772	0.578595	0.00594612
0.923039	0.58194	0.0144721
0.937831	0.585284	0.0330727
0.935835	0.588629	0.0709662
0.918762	0.591973	0.14298
0.936321	0.595318	0.270483
0.943143	0.598662	0.480449
0.935903	0.602007	0.801303
0.928406	0.605351	1.25484
0.91529	0.608696	1.84511
0.930735	0.61204	2.5474
0.921372	0.615385	3.30229
0.920208	0.618729	4.01952
0.914295	0.622074	4.59384
0.932373	0.625418	4.92969
0.915881	0.628763	4.96713
0.948008	0.632107	4.6993
0.91549	0.635452	4.17449
0.9234	0.638796	3.48189
0.9195	0.64214	2.7269
0.917714	0.645485	2.00523
0.928588	0.648829	1.38453
0.920439	0.652174	0.897599
0.92701	0.655518	0.546392
0.919844	0.658863	0.312298
0.923286	0.662207	0.1676
0.932746	0.665552	0.0844545
0.922919	0.668896	0.0399589
0.921681	0.672241	0.0177519
0.94325	0.675585	0.0074049
0.916674	0.67893	0.00290025
0.929889	0.682274	0.00106658
0.936476	0.685619	0.000368294
0.936477	0.688963	0.000119409
0.928816	0.692308	3.63514e-05
0.924426	0.695652	1.03908e-05
0.926496	0.698997	2.78879e-06
0.929691	0.702341	7.02792e-07
0.928302	0.705686	1.66295e-07
0.935015	0.70903	3.69466e-08
0.926219	0.712375	7.70745e-09
0.934116	0.715719	1.5097e-09
0.936108	0.719064	2.77658e-10
0.926444	0.722408	4.79521e-11
0.931436	0.725753	7.82482e-12
0.932064	0.729097	1.78397e-12
0.935181	0.732441	6.66963e-12
0.929108	0.735786	6.38011e-11
0.931615	0.73913	5.6699e-10
0.926769	0.742475	4.56711e-09
0.926104	0.745819	3.33332e-08
0.92102	0.749164	2.20435e-07
0.934598	0.752508	1.32084e-06
0.921683	0.755853	7.17119e-06
0.928249	0.759197	3.52776e-05
0.931762	0.762542	0.000157244
0.941623	0.765886	0.000635064
0.937367	0.769231	0.00232396
0.925679	0.772575	0.00770562
0.919465	0.77592	0.0231502
0.917541	0.779264	0.0630188
0.940612	0.782609	0.155437
0.922666	0.785953	0.347379
0.933908	0.789298	0.703433
0.925048	0.792642	1.29065
0.925098	0.795987	2.14568
0.939655	0.799331	3.23212
0.933501	0.802676	4.41142
0.939789	0.80602	5.45553
0.914332	0.809365	6.11313
0.937805	0.812709	6.20666
0.930045	0.816054	5.70979
0.928972	0.819398	4.75938
0.92796	0.822742	3.59459
0.935333	0.826087	2.45989
0.921586	0.829431	1.52528
0.930014	0.832776	0.856943
0.932431	0.83612	0.436237
0.914239	0.839465	0.201215
0.937041	0.842809	0.0840942
0.931253	0.846154	0.0318449
0.929572	0.849498	0.0109265
0.928859	0.852843	0.00339697
0.932441	0.856187	0.000956907
0.93209	0.859532	0.000244239
0.922746	0.862876	5.64845e-05
0.922027	0.866221	1.18362e-05
0.933488	0.869565	2.2473e-06
0.928678	0.87291	3.86615e-07
0.940172	0.876254	6.02755e-08
0.936556	0.879599	8.83183e-09
0.930659	0.882943	8.69717e-09
0.935409	0.886288	1.4477e-07
0.915617	0.889632	2.19999e-06
0.914611	0.892977	2.67681e-05
0.934038	0.896321	0.000260556
0.918862	0.899666	0.00202893
0.929556	0.90301	0.0126391
0.939553	0.906355	0.0629868
0.936641	0.909699	0.25111
0.931318	0.913043	0.800871
0.937898	0.916388	2.04335
0.930079	0.919732	4.17068
0.943047	0.923077	6.8101
0.93726	0.926421	8.89576
0.933792	0.929766	9.29598
0.925594	0.93311	7.77124
0.933613	0.936455	5.19719
0.936557	0.939799	2.78054
0.926363	0.943144	1.19007
0.937427	0.946488	0.407473
0.924424	0.949833	0.111611
0.932317	0.953177	0.0244569
0.922821	0.956522	0.00428722
0.936475	0.959866	0.000601221
0.942797	0.963211	6.74489e-05
0.929616	0.966555	6.05339e-06
0.937659	0.9699	4.34615e-07
0.928205	0.973244	2.49629e-08
0.930642	0.976589	1.14701e-09
0.928794	0.979933	4.21621e-11
0.927905	0.983278	1.23982e-12
0.92007	0.986622	2.91663e-14
0.929232	0.989967	5.48889e-16
0.933843	0.993311	8.26364e-18
0.928478	0.996656	9.9527e-20
0.934029	1	9.58944e-22
0.937571
0.927602
0.930045
0.939091
0.918316
0.921385
0.923215
0.92802
0.913497
0.915163
0.925982
0.926769
0.936832
0.916848
0.928991
0.928087
0.930482
0.926496
0.933789
0.930687
0.92696
0.932275
0.928177
0.931807
0.927486
0.910758
0.9262
0.931047
0.928025
0.926724
0.924189
0.922446
0.926127
0.927831
0.930556
0.93005
0.927575
0.938417
0.927164
0.925146
0.926539
0.923197
0.927866
0.924307
0.929558
0.926481
0.929018
0.93506
0.925098
0.923704
0.926001
0.92188
0.914331
0.928442
0.922384
0.931865
0.923516
0.925258
0.937215
0.924354
0.933458
0.925863
0.928205
0.918709
0.919626
0.920531
0.924061
0.93903
0.921155
0.938335
0.932318
0.927566
0.929351
0.925783
0.931354
0.932915
0.928662
0.928039
0.927689
0.940282
0.927046
0.929731
0.936949
0.932218
0.929674
0.927875
0.931832
0.932785
0.925177
0.92658
0.928364
0.926533
0.921977
0.923088
0.937764
0.931601
0.924908
0.937278
0.92569
0.919799
0.923125
0.935622
0.935004
0.941473
0.926629
0.921389
0.928976
0.917488
0.92416
0.929262
0.932415
0.933084
0.934167
0.93031
0.918501
0.929923
0.926069
0.927673
0.933853
0.923392
0.925871
0.912248
0.924476
0.925321
0.931871
0.906936
0.917144
0.928857
0.941211
0.936579
0.93249
0.919419
0.921779
0.919863
0.923626
0.931622
0.923963
0.92794
0.926062
0.920138
0.940369
0.919055
0.923416
0.923148
0.930422
0.927
0.934174
0.937458
0.930912
0.9207
0.92134
0.936792
0.928395
0.922284
0.93913
0.930477
0.920156
0.914415
0.935084
0.937215
0.941433
0.929691
0.926534
0.930331
0.935311
0.93586
0.91845
0.923484
0.913228
0.915272
0.944101
0.928703
0.923467
0.935943
0.920783
0.942853
0.927294
0.930646
0.921831
0.92014
0.91529
0.920743
0.927921
0.938601
0.933103
0.928903
0.927189
0.927419
0.925023
0.914909
0.924306
0.928085
0.933
0.931608
0.912057
0.922831
0.92796
0.937162
0.933895
0.914167
0.928131
0.914058
0.925463
0.929871
0.926963
0.944682
0.93255
0.937215
0.93248
0.924675
0.921783
0.92999
0.930561
0.945728
0.92053
0.939181
0.935519
0.928234
0.926906
0.937038
0.917091
0.91769
0.928949
0.925534
0.925693
0.923114
0.924115
0.929205
0.912479
0.933126
0.924306
0.924793
0.925995
0.924426
0.925499
0.916194
0.924803
0.935863
0.928742
0.930204
0.918623
0.925287
0.934891
0.924589
0.94068
0.931939
0.927807
0.945706
0.92749
0.923709
0.928766
0.931253
0.932575
0.927762
0.940984
0.928223
0.936776
0.931086
0.926584
0.929018
0.927678
0.930776
0.924354
0.925382
0.931208
0.928815
0.923113
0.928348
0.934137
0.932854
0.925594
0.940384
0.92232
0.930646
0.921782
0.937011
0.929418
0.939426
0.911299
0.933529
0.938055
0.941247
0.921142
0.936728
0.937475
0.922275
0.928999
0.927478
0.921928
0.945089
0.916564
0.925277
0.924868
0.936985
0.929812
0.937866
0.930624
0.917371
0.933624
0.930279
0.925737
0.920743
0.941021
0.926001
0.931345
0.919559
0.916909
0.920391
0.929389
0.911298
0.92178
0.92677
0.939829
0.93259
0.93037
0.93074
0.937467
0.927419
0.939825
0.915923
0.925177
0.938815
0.949299
0.928268
0.935444
0.916245
0.915173
0.932039
0.912356
0.935428
0.932586
0.936224
0.923963
0.92261
0.933285
0.933027
0.922174
0.935542
0.929868
0.925803
0.92692
0.941138
0.941057
0.939145
0.923691
0.927693
0.922363
0.927629
0.932808
0.932915
0.929889
0.928542
0.933024
0.942117
0.926868
0.933361
0.924615
0.932027
0.937387
0.927528
0.919286
0.928451
0.937357
0.928723
0.931671
0.932979
0.933488
0.924381
0.925403
0.924403
0.928581
0.935314
0.931754
0.927785
0.931682
0.945254
0.939196
0.926308
0.924696
0.942962
0.925964
0.926677
0.92017
0.933245
0.926292
0.935999
0.941817
0.928771
0.922081
0.929173
0.929913
0.925729
0.932207
0.931522
0.925177
0.935172
0.932457
0.935102
0.934683
0.929774
0.93798
0.927631
0.933
0.926163
0.912251
0.923679
0.929351
0.940604
0.92796
0.928497
0.915173
0.934807
0.937514
0.924061
0.930179
0.935275
0.93953
0.914444
0.935409
0.934421
0.933501
0.931993
0.924093
0.929198
0.918228
0.93195
0.922658
0.928904
0.934181
0.927772
0.925145
0.925222
0.936394
0.946749
0.931475
0.928056
0.927138
0.923854
0.936149
0.933918
0.921586
0.920087
0.936272
0.931318
0.921623
0.923615
0.937357
0.927807
0.942833
0.932684
0.934555
0.928542
0.934638
0.936205
0.92978
0.928927
0.92686
0.922501
0.930196
0.927918
0.924186
0.921675
0.937011
0.920504
0.928769
0.926527
0.928628
0.918851
0.923232
0.921781
0.92999
0.925989
0.924669
0.938622
0.924166
0.920935
0.924528
0.932331
0.917898
0.920943
0.933489
0.93975
0.9411
0.916852
0.9215
0.926542
0.932078
0.932436
0.939632
0.918755
0.932937
0.920822
0.931772
0.934638
0.932575
0.948308
0.931908
0.931885
0.944139
0.935212
0.920244
0.928268
0.929663
0.939379
0.921167
0.91681
0.932318
0.923245
0.938137
0.93556
0.918834
0.922666
0.932874
0.914136
0.930324
0.917807
0.920204
0.923201
0.934807
0.936806
0.929133
0.929773
0.936806
0.936295
0.928991
0.930912
0.934127
0.922723
0.922315
0.942399
0.924968
0.924232
0.934105
0.928905
0.923341
0.937417
0.943735
0.933875
0.926163
0.930472
0.933048
0.945338
0.928633
0.930272
0.935207
0.928928
0.924615
0.938214
0.934507
0.909348
0.920803
0.94027
0.933131
0.921781
0.920985
0.945902
0.918665
0.915857
0.938026
0.927205
0.935819
0.939974
0.919288
0.931298
0.929913
0.923005
0.918583
0.937639
0.926485
0.913531
0.920319
0.917248
0.912564
0.925114
0.926677
0.937398
0.927953
0.92807
0.937538
0.932497
0.927465
0.935149
0.926771
0.934516
0.917754
0.920355
0.937255
0.935095
0.928101
0.924868
0.927253
0.934241
0.938761
0.916567
0.935844
0.936181
0.921149
0.924831
0.926296
0.924803
0.919574
0.91539
0.930216
0.926122
0.925034
0.940245
0.92571
0.943747
0.934938
0.926963
0.928549
0.939426
0.925746
0.939397
0.919621
0.929133
0.929232
0.930409
0.928497
0.932128
0.942166
0.921831
0.925535
0.919084
0.940071
0.915466
0.925653
0.923243
0.93209
0.918777
0.937645
0.917888
0.937307
0.936369
0.922267
0.923854
0.936242
0.932159
0.917129
0.914031
0.926997
0.939673
0.930358
0.933501
0.934884
0.935299
0.928085
0.931578
0.944517
0.930593
0.934425
0.941623
0.931939
0.933885
0.934217
0.915593
0.929433
0.932806
0.915064
0.920172
0.925258
0.932189
0.93163
0.926631
0.936212
0.926406
0.927341
0.934563
0.923345
0.92299
0.929092
0.926028
0.930502
0.935242
0.9428
0.924914
0.931322
0.92699
0.92397
0.92988
0.928451
0.932661
0.92496
0.927142
0.926215
0.925871
0.921321
0.931318
0.922778
0.923016
0.935663
0.924696
0.923237
0.932039
0.928146
0.934217
0.917046
0.927427
0.927856
0.930177
0.819141
0.802247
0.816992
0.81302
0.801308
0.827467
0.813283
0.811251
0.813292
0.808275
0.802561
0.821487
0.814068
0.818058
0.815268
0.809606
0.793768
0.826815
0.805295
0.822392
0.820054
0.827916
0.807356
0.800775
0.81317
0.795905
0.812001
0.811432
0.816906
0.796502
0.827863
0.79963
0.817393
0.827938
0.827355
0.80232
0.818861
0.836477
0.816171
0.824888
0.82075
0.826679
0.810175
0.814721
0.820243
0.787266
0.80262
0.813311
0.813176
0.802948
0.815206
0.813911
0.814168
0.815041
0.799427
0.816366
0.81502
0.795342
0.807905
0.827479
0.80416
0.809452
0.794568
0.79656
0.824491
0.799743
0.802395
0.812258
0.794714
0.806629
0.796664
0.814435
0.793761
0.812712
0.819759
0.803434
0.823001
0.81452
0.815964
0.812783
0.814348
0.814471
0.811804
0.810552
0.800746
0.810332
0.81079
0.814319
0.816951
0.785624
0.819719
0.8252
0.823319
0.813714
0.823238
0.812974
0.817731
0.810523
0.828157
0.808227
0.808301
0.80133
0.795467
0.809125
0.798376
0.811339
0.826404
0.815842
0.80932
0.81324
0.814689
0.808012
0.805284
0.808262
0.796971
0.811149
0.816673
0.813292
0.815786
0.811199
0.804577
0.828744
0.800845
0.816272
0.80933
0.822689
0.822666
0.818119
0.809462
0.808478
0.819454
0.814635
0.807241
0.812105
0.82411
0.819406
0.800845
0.808318
0.809248
0.816155
0.799203
0.816427
0.822472
0.79551
0.808983
0.80513
0.825038
0.823238
0.806002
0.813574
0.810319
0.821207
0.814438
0.81863
0.809722
0.810685
0.812876
0.81637
0.813628
0.812346
0.796999
0.797211
0.809687
0.796652
0.81884
0.822555
0.810216
0.820969
0.822279
0.810085
0.814023
0.811536
0.813598
0.805516
0.778856
0.819706
0.821669
0.816673
0.805412
0.819357
0.813139
0.801937
0.819523
0.804583
0.801642
0.807011
0.819574
0.812974
0.810716
0.812084
0.814348
0.818228
0.80497
0.795214
0.804534
0.841877
0.798175
0.814554
0.811653
0.818261
0.794781
0.788866
0.794248
0.81913
0.821607
0.804463
0.803819
0.8086
0.807582
0.808607
0.824485
0.817773
0.797504
0.824107
0.812925
0.822339
0.810292
0.816231
0.805231
0.825956
0.823461
0.801329
0.805024
0.800608
0.811741
0.79025
0.794827
0.820975
0.804226
0.818902
0.820905
0.809551
0.814056
0.804744
0.80712
0.81053
0.806372
0.822701
0.799068
0.828143
0.827006
0.794419
0.816787
0.801558
0.83131
0.828239
0.814349
0.794521
0.816635
0.830464
0.800608
0.832255
0.818201
0.807765
0.806117
0.81683
0.807485
0.806282
0.79446
0.815624
0.821907
0.804863
0.821785
0.800856
0.811432
0.809862
0.802429
0.818538
0.795987
0.813282
0.817014
0.824469
0.829585
0.796069
0.81807
0.804914
0.788791
0.806504
0.811725
0.806626
0.803
0.82241
0.795994
0.798693
0.833325
0.816157
0.824489
0.817425
0.812689
0.833188
0.81336
0.818026
0.820691
0.81502
0.811452
0.835945
0.801546
0.829051
0.807614
0.81612
0.821887
0.815077
0.794398
0.810518
0.817799
0.815877
0.827728
0.806508
0.815931
0.809826
0.824794
0.800384
0.815616
0.815594
0.811095
0.79681
0.791374
0.816112
0.809637
0.813158
0.801329
0.827863
0.79221
0.811562
0.816054
0.819485
0.82149
0.813225
0.807469
0.807334
0.805004
0.828095
0.806871
0.820203
0.820606
0.808828
0.79606
0.813785
0.826395
0.788861
0.821318
0.809947
0.808188
0.812303
0.793829
0.822605
0.820392
0.811254
0.801854
0.798504
0.817513
0.785164
0.795938
0.791032
0.806042
0.809097
0.824485
0.815594
0.797973
0.810728
0.827781
0.797306
0.83363
0.818247
0.814259
0.812993
0.805631
0.804634
0.820929
0.798889
0.8142
0.811843
0.801109
0.803169
0.792173
0.796348
0.796444
0.818559
0.828573
0.787025
0.815679
0.804893
0.802355
0.811394
0.812621
0.823287
0.825698
0.822401
0.821602
0.842042
0.810323
0.808394
0.809494
0.807126
0.801104
0.824489
0.821532
0.819822
0.81675
0.820576
0.809023
0.810503
0.818583
0.800153
0.811884
0.807483
0.828576
0.82057
0.812829
0.787329
0.817567
0.817915
0.819504
0.825021
0.810625
0.804025
0.801956
0.790797
0.810394
0.806987
0.813445
0.824399
0.828189
0.812756
0.806127
0.811013
0.81872
0.78563
0.807624
0.822678
0.814261
0.829996
0.807245
0.815991
0.803447
0.791134
0.807506
0.812949
0.81728
0.793995
0.813972
0.792383
0.811387
0.824667
0.80675
0.807249
0.792565
0.799853
0.823379
0.806117
0.814464
0.796692
0.820554
0.832592
0.828538
0.821617
0.804055
0.811352
0.815434
0.81799
0.799954
0.810408
0.810107
0.804543
0.804712
0.81429
0.817025
0.826679
0.802794
0.81267
0.817228
0.81356
0.807276
0.820392
0.827288
0.824316
0.817029
0.811533
0.816171
0.822429
0.807745
0.813572
0.804712
0.803257
0.826472
0.810948
0.799636
0.796024
0.810394
0.806996
0.820978
0.810229
0.820259
0.814228
0.809838
0.822006
0.834679
0.806502
0.807557
0.791962
0.805511
0.820294
0.811114
0.823222
0.794676
0.830541
0.776267
0.812658
0.813013
0.795642
0.80413
0.816058
0.808899
0.837874
0.818294
0.818425
0.808758
0.845139
0.810878
0.799306
0.817393
0.807257
0.803842
0.782855
0.79329
0.786118
0.834154
0.804295
0.810136
0.819515
0.810683
0.83034
0.817313
0.807474
0.80756
0.819706
0.798597
0.817219
0.81872
0.81939
0.7902
0.791446
0.801435
0.823591
0.805904
0.809019
0.807614
0.818537
0.80675
0.826927
0.80985
0.800033
0.82461
0.825275
0.81485
0.819921
0.814232
0.82507
0.814726
0.805364
0.809034
0.82621
0.804206
0.821816
0.81934
0.828054
0.798944
0.824338
0.830324
0.82216
0.815587
0.829687
0.817506
0.814289
0.817916
0.813048
0.818745
0.807356
0.825484
0.796977
0.822006
0.797573
0.799725
0.828938
0.811706
0.810332
0.815786
0.81532
0.823698
0.805891
0.82154
0.817306
0.797686
0.820454
0.825886
0.823058
0.822313
0.807121
0.795908
0.807939
0.823384
0.815336
0.81461
0.800529
0.830071
0.79937
0.794809
0.80663
0.813316
0.824855
0.805618
0.80626
0.793479
0.822879
0.808425
0.808193
0.842937
0.814778
0.829223
0.808464
0.81263
0.819861
0.818026
0.802933
0.815902
0.783415
0.815352
0.802617
0.824041
0.793418
0.80675
0.830811
0.833844
0.81401
0.799132
0.804543
0.807749
0.808337
0.817943
0.800408
0.806117
0.796187
0.820905
0.811863
0.825773
0.785927
0.810846
0.80602
0.780528
0.824527
0.819861
0.809019
0.809001
0.787572
0.797709
0.813785
0.807987
0.819796
0.811706
0.791303
0.808381
0.82049
0.817652
0.808634
0.814527
0.802572
0.801746
0.836497
0.826122
0.810815
0.818146
0.811567
0.802068
0.835609
0.813628
0.822697
0.812682
0.800567
0.814405
0.80262
0.799135
0.818182
0.817148
0.796692
0.814147
0.798369
0.807963
0.818041
0.810625
0.812643
0.805185
0.808622
0.816357
0.796231
0.821552
0.820347
0.821725
0.817641
0.789595
0.807241
0.81389
0.804736
0.818583
0.829585
0.827809
0.809135
0.805661
0.814967
0.795033
0.794391
0.814349
0.804871
0.802807
0.809922
0.798823
0.812419
0.806495
0.81683
0.825809
0.829176
0.818606
0.810346
0.802962
0.810387
0.806366
0.78739
0.808044
0.809516
0.817451
0.806122
0.810265
0.83341
0.816908
0.807646
0.818538
0.814259
0.822181
0.802584
0.78511
0.805599
0.813048
0.816597
0.824723
0.813967
0.809562
0.808115
0.80421
0.80938
0.811517
0.796771
0.817652
0.810964
0.816635
0.799664
0.820576
0.813109
0.794672
0.810535
0.812127
0.817829
0.824794
0.814348
0.808451
0.827864
0.817958
0.821199
0.827781
0.806384
0.823123
0.797815
0.799289
0.810473
0.815253
0.8149
0.801246
0.815352
0.795555
0.793129
0.805648
0.812401
0.828401
0.795514
0.820064
0.817915
0.814142
0.826106
0.802555
0.791754
0.815798
0.803015
0.823574
0.820347
0.805185
0.804098
0.811551
0.810862
0.796939
0.817815
0.827526
0.805525
0.800259
0.806254
0.80687
0.812001
0.800655
0.806869
0.80625
0.820106
0.80362
0.811444
0.810282
0.80675
0.820972
0.813917
0.806378
0.809767
0.800893
0.813508
0.812248
0.810444
0.801241
0.819772
0.809248
0.815369
0.82745
0.823765
0.814967
0.807488
0.811254
0.803434
0.799511
0.820625
0.810449
0.813589
0.810716
0.811488
0.80675
0.811488
0.819054
0.80794
0.806872
0.792973
0.832493
0.805136
0.8079
0.806989
0.809875
0.790672
0.797643
0.814378
0.811544
0.799906
0.826274
0.798633
0.816207
0.801413
0.838719
0.818937
0.813932
0.82683
0.811981
0.814099
0.813841
0.816001
0.81637
0.834572
0.82025
0.814438
0.81884
0.796453
0.809278
0.818512
0.822263
0.802888
0.810683
0.806499
0.793114
0.803986
0.806622
0.815235
0.811218
0.815867
0.807118
0.794744
0.807578
0.805752
0.806389
0.786633
0.826538
0.808485
0.813911
0.812547
0.817018
0.824416
0.792321
0.80351
0.812805
0.826847
0.788126
0.800337
0.800615
0.812925
0.800002
0.807118
0.800286
0.831481
0.815877
0.817621
0.820311
0.803395
0.806512
0.817308
0.786892
0.811525
0.805535
0.810011
0.783226
0.831526
0.807327
0.833096
0.821143
0.800856
0.796754
0.812685
0.796783
0.802479
0.829411
0.808407
0.801739
0.812735
0.813114
0.809163
0.810064
0.809802
0.830664
0.820809
0.818389
0.830758
0.804147
0.80933
0.820117
0.813274
0.808512
0.804543
0.806866
0.798471
0.82507
0.807847
0.819221
0.807618
0.826755
0.817656
0.826797
0.81452
0.820916
0.819306
0.805506
0.801501
0.81227
0.810942
0.825127
0.818336
0.800131
0.799106
0.802588
0.81525
0.839206
0.806503
0.80675
0.801649
0.811683
0.81011
0.795518
0.815473
0.80933
0.797083
0.819961
0.816827
0.807945
0.800573
0.800182
0.818491
0.810885
0.80574
0.826974
0.818797
0.801209
0.797755
0.817799
0.804543
0.810241
0.805884
0.804871
0.845851
0.80421
0.821709
0.802588
0.813133
0.790608
[truncated: 4,001 more rows]
